# Supplementary material for: Ultraviolet Absorption Cross-Sections of Ammonia at Elevated Temperatures for Nonintrusive Quantitative Detection in Combustion Environments
Source: Appl Spectrosc. 2021 Feb 2;75(9):1168–77. doi: 10.1177/0003702821990445 (PMC8446901; doi:10.1177/0003702821990445)
Supplement: sj-xlsx-2-asp-10.1177_0003702821990445 - Supplemental material for Ultraviolet Absorption Cross-Sections of Ammonia at Elevated Temperatures for Nonintrusive Quantitative Detection in Combustion Environments [file sj-xlsx-2-asp-10.1177_0003702821990445.xlsx]

## Sheet: Experimental Data
	295 K	390 K	490 K	590 K
Wavelength (nm)	Absorption cross section (×10-17 cm2molecule-1)
192.065	0.297	0.389	0.423	0.389
192.179	0.178	0.385	0.413	0.487
192.294		0.387	0.397	0.476
192.409		0.282	0.319	0.332
192.524	0.191	0.165	0.212	0.123
192.638	0.378	0.297	0.314	0.321
192.753	0.41	0.421	0.316	0.421
192.868	0.428	0.463	0.339	0.339
192.983	0.5	0.464	0.435	0.363
193.098	0.8	0.523	0.557	0.493
193.212	0.757	0.728	0.597	0.582
193.327	1.3	0.798	0.662	0.595
193.442	1.31	1.03	0.855	0.696
193.557	1.67	1.19	0.989	0.876
193.672	1.8	1.38	1.14	0.982
193.786	1.84	1.52	1.21	1.02
193.901	1.67	1.52	1.28	1.03
194.016	1.7	1.48	1.3	1.11
194.131	1.55	1.48	1.25	1.09
194.246	1.35	1.37	1.16	1.02
194.36	1.1	1.24	1.11	0.908
194.475	0.929	1.06	1.02	0.877
194.59	0.683	0.984	0.888	0.841
194.705	0.302	0.832	0.795	0.769
194.819	0.56	0.665	0.704	0.593
194.934	0.511	0.64	0.671	0.654
195.049	0.45	0.619	0.606	0.651
195.164	0.374	0.546	0.543	0.572
195.279	0.349	0.472	0.503	0.505
195.393	0.281	0.421	0.47	0.494
195.508	0.221	0.42	0.428	0.474
195.623	0.318	0.39	0.392	0.451
195.738	0.24	0.388	0.43	0.421
195.853	0.306	0.358	0.423	0.464
195.967	0.234	0.391	0.408	0.465
196.082	0.334	0.377	0.371	0.428
196.197	0.324	0.393	0.409	0.382
196.312	0.396	0.428	0.446	0.431
196.427	0.458	0.465	0.45	0.485
196.541	0.56	0.499	0.449	0.457
196.656	0.693	0.544	0.533	0.465
196.771	0.917	0.658	0.622	0.582
196.886	1.22	0.852	0.711	0.663
197	1.56	1.04	0.865	0.743
197.115	1.67	1.26	1.03	0.837
197.23	1.84	1.4	1.2	0.983
197.345	1.94	1.53	1.26	1.09
197.46	1.85	1.59	1.3	1.07
197.574	1.69	1.56	1.3	1.07
197.689	1.51	1.46	1.28	1.08
197.804	1.3	1.35	1.2	1.04
197.919	1.13	1.21	1.08	0.934
198.034	0.942	1.08	1	0.877
198.148	0.768	0.936	0.918	0.842
198.263	0.657	0.837	0.825	0.777
198.378	0.537	0.726	0.711	0.715
198.493	0.43	0.631	0.642	0.622
198.608	0.381	0.561	0.598	0.608
198.722	0.359	0.501	0.547	0.579
198.837	0.293	0.446	0.472	0.491
198.952	0.254	0.39	0.452	0.463
199.067	0.229	0.372	0.424	0.477
199.181	0.231	0.363	0.388	0.452
199.296	0.222	0.333	0.373	0.388
199.411	0.199	0.322	0.355	0.373
199.526	0.223	0.296	0.357	0.387
199.641	0.228	0.313	0.346	0.383
199.755	0.216	0.32	0.328	0.379
199.87	0.252	0.32	0.34	0.366
199.985	0.281	0.334	0.372	0.387
200.1	0.342	0.359	0.36	0.404
200.215	0.422	0.385	0.36	0.403
200.329	0.555	0.442	0.429	0.398
200.444	0.797	0.555	0.524	0.486
200.559	1.12	0.731	0.628	0.594
200.674	1.45	0.955	0.783	0.669
200.789	1.64	1.19	0.967	0.783
200.903	1.78	1.32	1.08	0.897
201.018	1.76	1.41	1.15	0.979
201.133	1.65	1.4	1.14	0.956
201.248	1.46	1.33	1.12	0.924
201.362	1.26	1.23	1.08	0.92
201.477	1.07	1.12	0.996	0.88
201.592	0.883	0.991	0.896	0.806
201.707	0.693	0.861	0.83	0.753
201.822	0.577	0.76	0.754	0.709
201.936	0.489	0.666	0.67	0.661
202.051	0.395	0.575	0.59	0.582
202.166	0.314	0.492	0.532	0.521
202.281	0.273	0.424	0.485	0.504
202.396	0.241	0.381	0.43	0.474
202.51	0.195	0.336	0.387	0.42
202.625	0.17	0.299	0.357	0.369
202.74	0.16	0.267	0.339	0.369
202.855	0.151	0.262	0.298	0.36
202.97	0.136	0.248	0.273	0.326
203.084	0.107	0.218	0.284	0.309
203.199	0.133	0.223	0.276	0.321
203.314	0.139	0.225	0.256	0.315
203.429	0.147	0.231	0.246	0.285
203.543	0.163	0.224	0.253	0.274
203.658	0.169	0.229	0.269	0.278
203.773	0.2	0.254	0.255	0.307
203.888	0.242	0.264	0.259	0.278
204.003	0.298	0.276	0.281	0.298
204.117	0.422	0.329	0.34	0.327
204.232	0.638	0.434	0.399	0.403
204.347	0.959	0.603	0.531	0.484
204.462	1.2	0.838	0.723	0.614
204.577	1.26	0.991	0.858	0.717
204.691	1.31	1.03	0.868	0.746
204.806	1.32	1.07	0.864	0.737
204.921	1.21	1.05	0.881	0.736
205.036	1.03	0.984	0.86	0.74
205.151	0.866	0.893	0.794	0.708
205.265	0.695	0.79	0.712	0.639
205.38	0.533	0.678	0.655	0.578
205.495	0.44	0.58	0.594	0.55
205.61	0.344	0.508	0.531	0.519
205.725	0.264	0.437	0.46	0.449
205.839	0.209	0.378	0.413	0.422
205.954	0.154	0.317	0.391	0.4
206.069	0.143	0.297	0.341	0.385
206.184	0.0998	0.248	0.294	0.331
206.298	0.0836	0.221	0.278	0.305
206.413	0.0782	0.201	0.255	0.286
206.528	0.0642	0.196	0.223	0.285
206.643	0.0692	0.174	0.217	0.253
206.758	0.0484	0.152	0.203	0.23
206.872	0.0519	0.148	0.192	0.233
206.987	0.0542	0.153	0.18	0.24
207.102	0.0484	0.138	0.162	0.212
207.217	0.0514	0.131	0.181	0.2
207.332	0.048	0.145	0.184	0.216
207.446	0.0556	0.154	0.176	0.216
207.561	0.069	0.147	0.174	0.215
207.676	0.0599	0.154	0.179	0.2
207.791	0.0924	0.167	0.189	0.209
207.906	0.147	0.187	0.192	0.234
208.02	0.239	0.231	0.209	0.243
208.135	0.432	0.301	0.292	0.289
208.25	0.752	0.493	0.46	0.428
208.365	0.738	0.702	0.622	0.541
208.479	0.636	0.625	0.544	0.486
208.594	0.752	0.554	0.504	0.45
208.709	0.791	0.641	0.568	0.509
208.824	0.682	0.673	0.588	0.542
208.939	0.545	0.638	0.569	0.528
209.053	0.432	0.561	0.541	0.485
209.168	0.318	0.489	0.503	0.466
209.283	0.238	0.42	0.444	0.456
209.398	0.169	0.355	0.39	0.405
209.513	0.125	0.3	0.367	0.365
209.627	0.0887	0.254	0.315	0.342
209.742	0.0643	0.215	0.26	0.312
209.857	0.0349	0.188	0.238	0.28
209.972	0.0229	0.152	0.224	0.246
210.087	0.0119	0.143	0.204	0.252
210.201	0.013	0.13	0.179	0.219
210.316	-0.00263	0.108	0.154	0.197
210.431	-0.000991	0.0977	0.155	0.186
210.546	-0.00325	0.0909	0.155	0.191
210.66	-0.00514	0.0956	0.133	0.195
210.775	0.000953	0.0958	0.128	0.166
210.89	-0.0102	0.0897	0.132	0.144
211.005	-0.00522	0.0821	0.147	0.165
211.12	0.00616	0.0901	0.117	0.173
211.234	0.0165	0.0892	0.111	0.148
211.349	0.00737	0.0918	0.124	0.119
211.464	0.0063	0.0845	0.119	0.147
211.579	0.0144	0.0911	0.122	0.149
211.694	0.0271	0.104	0.107	0.133
211.808	0.0268	0.0984	0.137	0.132
211.923	0.0636	0.123	0.146	0.172
212.038	0.164	0.173	0.183	0.207
212.153	0.289	0.258	0.252	0.263
212.268	0.283	0.319	0.319	0.28
212.382	0.204	0.285	0.303	0.304
212.497	0.254	0.256	0.28	0.31
212.612	0.332	0.278	0.281	0.298
212.727	0.321	0.324	0.315	0.292
212.841	0.261	0.338	0.346	0.341
212.956	0.21	0.315	0.327	0.332
213.071	0.158	0.29	0.292	0.305
213.186	0.0909	0.239	0.282	0.275
213.301	0.0624	0.205	0.249	0.272
213.415	0.0338	0.17	0.225	0.251
213.53	0.0264	0.155	0.19	0.228
213.645	0.0144	0.122	0.184	0.186
213.76	-0.000127	0.11	0.162	0.19
213.875	-0.0109	0.0998	0.136	0.195
213.989	0.000532	0.086	0.128	0.159
214.104	-0.0141	0.0716	0.115	0.132
214.219	-0.0134	0.0689	0.105	0.132
214.334	-0.0157	0.0647	0.0919	0.134
214.449	-0.0211	0.0599	0.0726	0.112
214.563	-0.0242	0.0568	0.0893	0.112
214.678	-0.0169	0.0581	0.0888	0.103
214.793	-0.00975	0.0624	0.084	0.112
214.908	-0.0138	0.0564	0.0608	0.092
215.022	-0.0234	0.0511	0.0756	0.0824
215.137	-0.0236	0.0565	0.0803	0.0956
215.252	-0.0177	0.0566	0.0794	0.0996
215.367	-0.00629	0.0534	0.0668	0.0871
215.482	-0.0226	0.0566	0.0742	0.0873
215.596	-0.00715	0.052	0.0717	0.0978
215.711	-0.00416	0.0628	0.0744	0.0951
215.826	-0.000866	0.0635	0.0773	0.089
215.941	0.0119	0.0734	0.0925	0.0827
216.056	0.0165	0.0793	0.0986	0.107
216.17	0.0483	0.0979	0.102	0.124
216.285	0.0482	0.109	0.111	0.106
216.4	0.0341	0.0972	0.111	0.11
216.515	0.0242	0.0913	0.132	0.149
216.63	0.0749	0.121	0.158	0.186
216.744	0.0723	0.152	0.165	0.179
216.859	0.0613	0.129	0.15	0.146
216.974	0.0499	0.113	0.132	0.142
217.089	0.0501	0.127	0.138	0.159
217.203	0.0345	0.133	0.152	0.16
217.318	0.0227	0.116	0.158	0.163
217.433	-0.00711	0.101	0.142	0.163
217.548	0.00908	0.0942	0.121	0.153
217.663	-0.00206	0.0796	0.108	0.139
217.777	-0.0236	0.0699	0.106	0.121
217.892	-0.0123	0.0598	0.0944	0.122
218.007	-0.0216	0.0556	0.0768	0.105
218.122	-0.0244	0.05	0.0647	0.0869
218.237	-0.0259	0.0453	0.0704	0.0734
218.351	-0.0197	0.0388	0.0602	0.0705
218.466	-0.02	0.037	0.0562	0.078
218.581	-0.0223	0.0404	0.04	0.0698
218.696	-0.0124	0.0358	0.0441	0.0519
218.811	-0.0232	0.0319	0.0496	0.0545
218.925	-0.0116	0.0388	0.038	0.0564
219.04	-0.0141	0.0338	0.031	0.0502
219.155	-0.0284	0.0301	0.0473	0.0409
219.27	-0.0272	0.027	0.0419	0.0518
219.384	-0.0238	0.0329	0.0426	0.0477
219.499	-0.0201	0.0387	0.0439	0.0544
219.614	-0.0273	0.0297	0.0419	0.0447
219.729	-0.0259	0.0271	0.0409	0.0465
219.844	-0.0246	0.0312	0.0429	0.0584
219.958	-0.0172	0.0284	0.0363	0.0481
220.073	-0.011	0.0325	0.0418	0.0462
220.188	-0.0211	0.0329	0.0482	0.0589
220.303	-0.0158	0.0336	0.0591	0.0625
220.418	-0.01	0.0376	0.0644	0.0763
220.532	-0.0119	0.0469	0.072	0.089
220.647	-0.016	0.0558	0.0886	0.103
220.762	-0.00698	0.062	0.0846	0.104
220.877	-0.0166	0.0456	0.0639	0.0852
220.992	-0.0162	0.0429	0.0597	0.0776
221.106	-0.00988	0.0422	0.074	0.0833
221.221	-0.00859	0.0555	0.0792	0.0997
221.336	-0.00777	0.0597	0.0908	0.103
221.451	-0.0178	0.0564	0.0878	0.0962
221.566	-0.0172	0.0506	0.0825	0.106
221.68	-0.019	0.05	0.0765	0.106
221.795	-0.0179	0.0445	0.0702	0.0868
221.91	-0.0218	0.0388	0.06	0.0761
222.025	-0.0276	0.0345	0.0607	0.0756
222.139	-0.0265	0.0347	0.0512	0.0753
222.254	-0.0297	0.027	0.0421	0.059
222.369	-0.0233	0.0258	0.0392	0.0567
222.484	-0.0262	0.0197	0.0311	0.0492
222.599	-0.02	0.0235	0.029	0.0469
222.713	-0.0232	0.0187	0.0217	0.0358
222.828	-0.0271	0.0164	0.0246	0.0396
222.943	-0.0321	0.0198	0.027	0.0346
223.058	-0.0279	0.0171	0.0274	0.0341
223.173	-0.0235	0.0242	0.0188	0.0288
223.287	-0.0278	0.0189	0.028	0.0219
223.402	-0.0304	0.0165	0.023	0.0329
223.517	-0.0231	0.0201	0.0256	0.0413
223.632	-0.0306	0.0147	0.026	0.0406
223.747	-0.0293	0.0159	0.0355	0.0449
223.861	-0.0292	0.0172	0.0386	0.0631
223.976	-0.0314	0.0243	0.0414	0.0624
224.091	-0.0284	0.0208	0.0344	0.051
224.206	-0.0337	0.0174	0.0285	0.0381
224.32	-0.0378	0.019	0.0307	0.0389
224.435	-0.027	0.0173	0.0274	0.0473
224.55	-0.0242	0.0193	0.0366	0.0574
224.665	-0.029	0.0193	0.0386	0.0512
224.78	-0.0303	0.0193	0.0376	0.0571
224.894	-0.0265	0.017	0.0304	0.0552
225.009	-0.0304	0.0158	0.033	0.0478
225.124	-0.0339	0.0155	0.0299	0.037
225.239	-0.0332	0.0143	0.0253	0.0417
225.354	-0.0282	0.00972	0.0251	0.0342
225.468	-0.0323	0.0124	0.0204	0.0295
225.583	-0.0254	0.0108	0.0213	0.0274
225.698	-0.0331	0.0054	0.0216	0.0207
225.813	-0.0312	0.00976	0.0164	0.0237
225.928	-0.03	0.00931	0.00992	0.0178
226.042	-0.0322	0.00964	0.0154	0.0163
226.157	-0.0318	0.00938	0.012	0.016
226.272	-0.0325	0.00543	0.0139	0.0176
226.387	-0.0316	0.00775	0.0101	0.0178
226.501	-0.0307	0.00873	0.0127	0.00488
226.616	-0.0334	0.00435	0.00807	0.0101
226.731	-0.0284	0.0043	0.0073	0.0128
226.846	-0.0313	0.00411	0.011	0.0133
226.961	-0.0299	0.00438	0.00884	0.00665
227.075	-0.0296	0.00424	0.0101	0.0163
227.19	-0.0295	0.00858	0.00907	0.00759
227.305	-0.0222	0.005	0.00288	0.00349
227.42	-0.0258	0.00151	0.00398	0.00768
227.535	-0.0229	0.00438	0.00686	0.0124
227.649	-0.023	0.00454	0.00586	0.00895
227.764	-0.0228	0.00328	0.00845	0.00406
227.879	-0.0265	0.00312	0.00233	0.00665
227.994	-0.0269	-0.000335	0.00371	0.00574
228.109	-0.0201	0.00461	0.00445	0.0119
228.223	-0.0239	-0.000231	0.00442	0.0069
228.338	-0.0207	-0.000412	0.00622	0.00322
228.453	-0.02	0.000818	0.00877	0.0103
228.568	-0.0181	0.000895	0.00215	0.0157
228.682	-0.0199	0.00176	0.00372	0.00496
228.797	-0.0206	0.0012	0.00732	0.00395
228.912	-0.0181	0.00142	0.00602	0.00831
229.027	-0.0178	0.00228	0.00584	0.0015
229.142	-0.0125	0.00451	0.0031	0.00549
229.256	-0.0141	0.00231	0.00256	0.00674
229.371	-0.00939	0.00173	0.005	0.00449
229.486	-0.0118	-0.00132	0.000736	0.00622
229.601	-0.0152	-0.000362	0.00124	0.00108
229.716	-0.0122	0.00463	0.00449	0.000724
229.83	-0.0113	-0.000217	0.00462	0.00197
229.945	-0.0102	0.00165	0.000695	0.00701
230.06	-0.0136	-0.00214	0.000504	-0.000486
230.175	-0.00887	-0.00185	-0.00176	0.000449
230.29	-0.0086	0.000457	-0.000106	0.000452
230.404	-0.00207	0.00013	-0.0014	0.00433
230.519	-0.00455	0	0	0

## Sheet: Simulation Data
	295 K	390 K	490 K	590 K	1140 K	1340 K	1470 K	1570 K	1800 K
Wavelength (nm)	Absorption cross section (×10-17 cm2molecule-1)
191.912	0.45874	0.5394	0.595401	0.620769	0.519348	0.46547	0.433553	0.410974	0.365524
191.949	0.450071	0.527769	0.582891	0.608712	0.512911	0.460379	0.429134	0.406985	0.362305
191.986	0.439183	0.514343	0.568942	0.595496	0.505988	0.454894	0.424363	0.40267	0.358804
192.022	0.440022	0.510298	0.562158	0.587605	0.500055	0.449905	0.419886	0.398536	0.355314
192.059	0.431769	0.498867	0.549561	0.575211	0.492906	0.444136	0.414822	0.39393	0.351541
192.096	0.423176	0.487901	0.537869	0.563939	0.486823	0.439318	0.410637	0.390152	0.348494
192.133	0.408577	0.473054	0.523361	0.550418	0.479519	0.433451	0.405493	0.385475	0.344658
192.17	0.399529	0.462882	0.512911	0.540428	0.474024	0.429067	0.401672	0.382017	0.341853
192.206	0.391325	0.452011	0.501122	0.528918	0.467574	0.423921	0.397188	0.37796	0.338569
192.243	0.387396	0.445212	0.492938	0.520527	0.462739	0.420127	0.393922	0.375036	0.336257
192.28	0.380296	0.435718	0.482513	0.510276	0.457075	0.415668	0.390072	0.371576	0.333498
192.317	0.36861	0.423052	0.469623	0.497927	0.450085	0.410062	0.385175	0.367141	0.329901
192.354	0.366288	0.417961	0.463149	0.491168	0.446301	0.407164	0.382722	0.364972	0.328232
192.391	0.364451	0.413238	0.456861	0.484418	0.442184	0.403932	0.379946	0.362489	0.326275
192.428	0.366172	0.411717	0.453402	0.480142	0.439411	0.401834	0.378195	0.360961	0.325139
192.465	0.371626	0.413472	0.452694	0.478101	0.437284	0.400143	0.376744	0.35967	0.324135
192.502	0.37243	0.411701	0.449251	0.47393	0.434665	0.398204	0.375153	0.358301	0.323154
192.539	0.378381	0.413346	0.448041	0.471183	0.431953	0.396047	0.373304	0.356657	0.321885
192.576	0.383308	0.41443	0.446627	0.468435	0.429293	0.393892	0.37143	0.35497	0.320544
192.613	0.38831	0.41473	0.443805	0.463881	0.424563	0.389815	0.367738	0.351546	0.317641
192.65	0.398898	0.420484	0.446003	0.46383	0.422376	0.387875	0.365973	0.349908	0.316256
192.687	0.412354	0.428777	0.45037	0.465579	0.42084	0.386405	0.364593	0.348604	0.31512
192.724	0.426336	0.437113	0.454508	0.466964	0.418882	0.384547	0.362848	0.346953	0.313672
192.761	0.440286	0.445488	0.458809	0.468614	0.417386	0.383159	0.361573	0.345768	0.312679
192.798	0.455621	0.454307	0.462954	0.469787	0.415336	0.381305	0.359883	0.344202	0.31137
192.835	0.474497	0.467165	0.471216	0.474874	0.415491	0.381226	0.359742	0.344037	0.311187
192.872	0.49791	0.483794	0.482568	0.48251	0.416823	0.382103	0.360449	0.34465	0.311651
192.909	0.526057	0.505452	0.49887	0.494757	0.420579	0.384892	0.362809	0.346749	0.313296
192.946	0.556137	0.528357	0.516043	0.507715	0.425055	0.388406	0.365887	0.349557	0.315622
192.983	0.588812	0.553235	0.534717	0.521821	0.429885	0.392167	0.369161	0.352528	0.318055
193.02	0.622429	0.578101	0.552904	0.535207	0.43382	0.395084	0.371634	0.354731	0.319795
193.058	0.661052	0.606729	0.573726	0.55037	0.437909	0.398023	0.374079	0.356883	0.321453
193.095	0.705099	0.640497	0.599139	0.569461	0.443507	0.40206	0.37743	0.359819	0.323686
193.132	0.753189	0.677204	0.626666	0.590085	0.449491	0.40636	0.380991	0.362937	0.326054
193.169	0.807175	0.719718	0.659776	0.615903	0.458446	0.4131	0.386719	0.368039	0.330067
193.206	0.865844	0.765746	0.695428	0.64352	0.467666	0.419963	0.392516	0.373183	0.334085
193.244	0.929667	0.815781	0.734132	0.673452	0.477543	0.427278	0.398674	0.378633	0.338316
193.281	0.998169	0.869362	0.775454	0.70528	0.487739	0.434752	0.404929	0.384146	0.342563
193.318	1.07263	0.92797	0.820819	0.740279	0.49894	0.442972	0.411819	0.39023	0.347275
193.355	1.15183	0.990637	0.869653	0.778255	0.511664	0.452444	0.419824	0.397339	0.352847
193.393	1.23297	1.0538	0.91798	0.815151	0.523094	0.460785	0.4268	0.40349	0.357602
193.43	1.31965	1.12301	0.972255	0.857575	0.537611	0.471655	0.436015	0.411691	0.364053
193.467	1.40791	1.19372	1.02774	0.90091	0.552347	0.482677	0.445356	0.420003	0.370594
193.505	1.49636	1.26554	1.08484	0.946094	0.568665	0.495091	0.455978	0.429517	0.37818
193.542	1.58305	1.33713	1.1426	0.992422	0.586448	0.50886	0.467879	0.440255	0.386868
193.579	1.66582	1.40696	1.19992	1.03908	0.605166	0.523449	0.480522	0.451675	0.396119
193.617	1.74159	1.47197	1.25374	1.08307	0.622841	0.537201	0.492425	0.462417	0.404802
193.654	1.8085	1.53116	1.30378	1.12465	0.640595	0.55125	0.504703	0.473573	0.413944
193.692	1.86466	1.58295	1.34866	1.16253	0.657202	0.564403	0.516195	0.48401	0.422481
193.729	1.90868	1.62607	1.3873	1.19585	0.672542	0.57665	0.526938	0.493791	0.430518
193.766	1.94013	1.6602	1.41947	1.22442	0.686386	0.587755	0.536694	0.502679	0.437823
193.804	1.95808	1.68365	1.44305	1.24595	0.697044	0.59628	0.544167	0.509475	0.443384
193.841	1.96457	1.69928	1.46149	1.26416	0.707386	0.604707	0.551619	0.516291	0.44902
193.879	1.95885	1.70476	1.47146	1.27524	0.714216	0.61024	0.556487	0.520722	0.452641
193.916	1.94367	1.70341	1.47659	1.28285	0.719877	0.614811	0.560481	0.524335	0.455542
193.954	1.91948	1.69469	1.47575	1.28551	0.723081	0.617332	0.562632	0.52624	0.456988
193.991	1.88773	1.68004	1.47058	1.28518	0.725957	0.619741	0.564746	0.528146	0.458483
194.029	1.84984	1.66048	1.46179	1.28226	0.728441	0.621971	0.566765	0.530003	0.459997
194.066	1.80645	1.63561	1.44814	1.27496	0.728441	0.622136	0.56694	0.530162	0.460091
194.104	1.75903	1.60696	1.43122	1.26493	0.727061	0.621113	0.566018	0.529285	0.459262
194.142	1.70862	1.57528	1.4116	1.25259	0.724733	0.619381	0.564506	0.527893	0.458053
194.179	1.6562	1.5412	1.38963	1.23812	0.721473	0.616966	0.562431	0.526014	0.456492
194.217	1.60269	1.5057	1.36636	1.22262	0.718182	0.614671	0.560541	0.524356	0.455203
194.254	1.5486	1.4689	1.34158	1.20562	0.714012	0.611667	0.558031	0.522138	0.453471
194.292	1.49444	1.43127	1.31569	1.18746	0.709132	0.608078	0.555001	0.519444	0.451338
194.33	1.44053	1.39309	1.28904	1.16858	0.704119	0.604473	0.552008	0.516817	0.449326
194.367	1.38723	1.3548	1.26211	1.14951	0.699599	0.601438	0.549606	0.514788	0.447902
194.405	1.33467	1.31652	1.23498	1.13026	0.695109	0.598444	0.547246	0.512799	0.446512
194.443	1.28255	1.2774	1.2063	1.10911	0.688891	0.593928	0.543485	0.509496	0.443984
194.481	1.23116	1.23794	1.17674	1.08683	0.681697	0.588577	0.538974	0.505501	0.440881
194.518	1.18031	1.1978	1.14586	1.06301	0.673457	0.582389	0.533736	0.500853	0.437259
194.556	1.13086	1.15849	1.11572	1.04002	0.666435	0.577406	0.529675	0.497354	0.434716
194.594	1.08267	1.11959	1.08556	1.01682	0.659139	0.572168	0.525373	0.493625	0.431962
194.632	1.03581	1.08101	1.05508	0.992953	0.651029	0.56623	0.520441	0.489316	0.428733
194.669	0.990545	1.04318	1.02479	0.968924	0.642326	0.5597	0.514929	0.484438	0.424964
194.707	0.94711	1.00656	0.995396	0.945656	0.634294	0.553828	0.510061	0.480194	0.421801
194.745	0.905597	0.971323	0.967081	0.923315	0.626898	0.548515	0.505708	0.476432	0.419056
194.783	0.86602	0.93748	0.939822	0.901831	0.62002	0.54367	0.501797	0.473094	0.416699
194.821	0.828223	0.904715	0.913098	0.880511	0.612814	0.538509	0.497586	0.469472	0.414092
194.858	0.792297	0.873457	0.887698	0.860427	0.606455	0.53405	0.493994	0.46641	0.411933
194.896	0.757942	0.843098	0.862669	0.840361	0.599716	0.529241	0.490078	0.463044	0.409513
194.934	0.725199	0.813969	0.838659	0.821222	0.593728	0.52511	0.486792	0.460275	0.407617
194.972	0.693853	0.785621	0.814881	0.801891	0.586799	0.520028	0.482573	0.456591	0.404862
195.01	0.663838	0.758105	0.791573	0.782819	0.579966	0.515049	0.478459	0.453013	0.402212
195.048	0.635241	0.731768	0.76932	0.764753	0.573984	0.510849	0.475077	0.450133	0.40019
195.086	0.607879	0.706221	0.747496	0.746882	0.567976	0.506633	0.471686	0.447248	0.398166
195.124	0.581721	0.681472	0.7261	0.729155	0.561509	0.501902	0.467762	0.443823	0.395602
195.162	0.556669	0.657332	0.704803	0.711095	0.553828	0.495927	0.462604	0.439182	0.391877
195.2	0.532853	0.634224	0.684349	0.693736	0.546547	0.490304	0.457773	0.434849	0.388427
195.238	0.510149	0.611951	0.664472	0.676767	0.539294	0.484671	0.452916	0.430482	0.384929
195.276	0.488591	0.590718	0.64557	0.660745	0.532895	0.479836	0.448818	0.426844	0.382095
195.314	0.467746	0.569565	0.626117	0.643691	0.524871	0.473452	0.443238	0.421778	0.377957
195.352	0.448217	0.549917	0.608307	0.628336	0.518028	0.468024	0.438485	0.417453	0.374393
195.39	0.429636	0.531007	0.590981	0.613249	0.511086	0.462497	0.433645	0.413049	0.370774
195.428	0.411981	0.512893	0.574304	0.598687	0.504302	0.457054	0.42885	0.408666	0.367132
195.466	0.395217	0.495549	0.55823	0.584571	0.497515	0.451549	0.423969	0.404185	0.363376
195.504	0.380814	0.479915	0.543342	0.571242	0.490741	0.446	0.419027	0.399635	0.359545
195.542	0.37766	0.472143	0.534151	0.562178	0.485409	0.441546	0.41502	0.395922	0.35638
195.581	0.368805	0.461063	0.52297	0.551904	0.480126	0.437247	0.411209	0.392426	0.353458
195.619	0.361381	0.451325	0.512771	0.542234	0.474605	0.432661	0.407102	0.388634	0.350256
195.657	0.344454	0.43476	0.497611	0.528932	0.468326	0.427666	0.402737	0.384673	0.347026
195.695	0.337513	0.424745	0.48694	0.518819	0.463008	0.423429	0.399046	0.381337	0.344339
195.733	0.321024	0.408253	0.471631	0.505233	0.456451	0.418228	0.394519	0.377243	0.341034
195.772	0.316208	0.401969	0.465031	0.499041	0.453495	0.415969	0.392604	0.375549	0.339735
195.81	0.307963	0.390999	0.453445	0.487983	0.447316	0.410957	0.388194	0.371533	0.336453
195.848	0.304644	0.384551	0.445771	0.480244	0.442678	0.407181	0.384866	0.368502	0.333976
195.886	0.295301	0.37329	0.434315	0.469568	0.43741	0.403115	0.381404	0.365428	0.331605
195.925	0.296672	0.370243	0.429079	0.463587	0.433352	0.399837	0.378545	0.362852	0.329561
195.963	0.294247	0.364287	0.421639	0.455961	0.42899	0.396411	0.375604	0.360229	0.327526
196.001	0.301075	0.367006	0.421683	0.454549	0.427024	0.39482	0.374242	0.359027	0.326638
196.039	0.295277	0.358679	0.412509	0.445589	0.422141	0.391	0.37097	0.356115	0.324389
196.078	0.299003	0.358175	0.409578	0.441556	0.418834	0.388292	0.368601	0.353979	0.322703
196.116	0.300676	0.355585	0.404648	0.435657	0.414361	0.384598	0.365344	0.35102	0.32032
196.154	0.302868	0.353454	0.400147	0.430167	0.410147	0.381116	0.362274	0.348231	0.318078
196.193	0.30405	0.349998	0.394338	0.423525	0.405586	0.377431	0.359065	0.345343	0.315797
196.231	0.326505	0.366493	0.405938	0.431612	0.407276	0.37859	0.360026	0.346199	0.316504
196.27	0.336522	0.37132	0.40744	0.431239	0.405429	0.376977	0.358575	0.344869	0.315424
196.308	0.350883	0.380741	0.413233	0.434599	0.404997	0.376386	0.357965	0.344267	0.314878
196.347	0.363231	0.387547	0.416427	0.435666	0.403851	0.375346	0.357023	0.343404	0.314184
196.385	0.378624	0.39669	0.421303	0.437894	0.402776	0.374276	0.356015	0.342455	0.313378
196.423	0.396003	0.407442	0.427622	0.44151	0.402931	0.374328	0.356055	0.342498	0.313447
196.462	0.418104	0.422271	0.437226	0.447655	0.40349	0.374507	0.356106	0.342489	0.313365
196.5	0.440645	0.436477	0.445769	0.452652	0.403533	0.374348	0.355909	0.342287	0.313193
196.539	0.466993	0.454204	0.457492	0.460432	0.404708	0.374982	0.356337	0.342603	0.313346
196.577	0.499051	0.476896	0.473384	0.471652	0.407185	0.376567	0.357548	0.343596	0.31399
196.616	0.53527	0.50245	0.491259	0.484309	0.410295	0.378711	0.35928	0.345086	0.315079
196.655	0.578273	0.533959	0.514301	0.50143	0.415702	0.382746	0.362699	0.348128	0.31747
196.693	0.624313	0.567271	0.538416	0.519171	0.420989	0.386613	0.365934	0.350978	0.319666
196.732	0.67685	0.605636	0.566505	0.540096	0.427693	0.391647	0.370216	0.3548	0.322692
196.77	0.741646	0.655726	0.60522	0.570345	0.438903	0.40029	0.377664	0.361503	0.328081
196.809	0.809689	0.706558	0.643333	0.599357	0.448785	0.40777	0.384044	0.367203	0.332598
196.848	0.886173	0.764098	0.686791	0.632666	0.460378	0.416569	0.391557	0.373919	0.337922
196.886	0.969118	0.825635	0.732482	0.667016	0.471161	0.424507	0.398217	0.379801	0.342472
196.925	1.06199	0.89613	0.786071	0.708239	0.485496	0.435385	0.407511	0.388116	0.349084
196.964	1.15987	0.969546	0.841028	0.749806	0.498848	0.445307	0.41589	0.395553	0.354905
197.002	1.26428	1.04936	0.901783	0.796375	0.514136	0.456628	0.425417	0.403981	0.361449
197.041	1.37056	1.13132	0.964735	0.845138	0.531371	0.469754	0.436655	0.414052	0.369484
197.08	1.47682	1.21454	1.02921	0.895263	0.54879	0.482885	0.447826	0.424013	0.377351
197.119	1.57783	1.29485	1.09209	0.944524	0.56627	0.496107	0.45909	0.434067	0.385301
197.157	1.67132	1.37125	1.15295	0.992741	0.583444	0.508991	0.469997	0.443753	0.392867
197.196	1.75245	1.4392	1.20789	1.03667	0.599462	0.521068	0.48025	0.452877	0.400025
197.235	1.82024	1.49796	1.25606	1.07535	0.61322	0.531308	0.488873	0.460503	0.405929
197.274	1.8709	1.54415	1.29489	1.10695	0.624546	0.539664	0.495859	0.466642	0.410604
197.312	1.90645	1.58043	1.3273	1.13438	0.635264	0.547658	0.502568	0.47255	0.415111
197.351	1.92603	1.60487	1.35086	1.15516	0.644129	0.554365	0.508234	0.477557	0.418949
197.39	1.93176	1.61975	1.36781	1.17123	0.651293	0.559633	0.512581	0.481322	0.42169
197.429	1.92391	1.62387	1.37615	1.18034	0.65575	0.562861	0.515205	0.483564	0.423258
197.468	1.90558	1.62048	1.37923	1.18579	0.659581	0.565754	0.517611	0.485653	0.424772
197.507	1.87832	1.61025	1.37722	1.18749	0.662621	0.568183	0.519687	0.487489	0.426149
197.546	1.84418	1.59477	1.37132	1.1863	0.664727	0.569901	0.521154	0.488778	0.427093
197.585	1.80449	1.57464	1.36166	1.18205	0.665409	0.57044	0.521563	0.489088	0.427203
197.624	1.76123	1.55194	1.35054	1.17723	0.667129	0.572065	0.523046	0.490452	0.428299
197.663	1.71478	1.52583	1.3361	1.16931	0.667027	0.572193	0.523205	0.490606	0.428403
197.701	1.66744	1.49933	1.32195	1.16218	0.668117	0.573399	0.524367	0.491707	0.429337
197.74	1.61791	1.46978	1.30456	1.15196	0.667614	0.57337	0.524473	0.491869	0.429543
197.779	1.56696	1.43815	1.28498	1.13962	0.665669	0.572106	0.52346	0.490993	0.428871
197.818	1.51475	1.40471	1.26362	1.12571	0.663216	0.570542	0.522248	0.489978	0.428166
197.858	1.46028	1.3679	1.23862	1.10829	0.658744	0.567331	0.51958	0.487635	0.426367
197.897	1.40474	1.32926	1.21164	1.08895	0.65306	0.563105	0.516006	0.48446	0.423883
197.936	1.3477	1.28777	1.18134	1.0663	0.645419	0.557307	0.51106	0.480046	0.420405
197.975	1.291	1.24585	1.15043	1.04306	0.637441	0.551195	0.505811	0.475334	0.41664
198.014	1.23541	1.20394	1.11904	1.01918	0.629123	0.544864	0.500403	0.470501	0.412822
198.053	1.18344	1.16509	1.09026	0.997491	0.621654	0.539168	0.495532	0.466147	0.409382
198.092	1.13164	1.12492	1.0596	0.973853	0.613409	0.533002	0.490342	0.461569	0.405881
198.131	1.08181	1.08546	1.02881	0.949612	0.604204	0.525967	0.484345	0.45623	0.401722
198.17	1.03477	1.04843	1.00038	0.927693	0.596797	0.520519	0.479812	0.452268	0.398762
198.21	0.989591	1.01258	0.97284	0.906583	0.59014	0.515774	0.475948	0.448948	0.396382
198.249	0.945938	0.977272	0.945234	0.88506	0.582918	0.510551	0.47166	0.445243	0.393694
198.288	0.904044	0.943341	0.91893	0.864865	0.576879	0.506386	0.468351	0.442459	0.391808
198.327	0.863275	0.90954	0.892132	0.84384	0.5699	0.501373	0.464252	0.438925	0.389257
198.366	0.823783	0.87621	0.865325	0.822567	0.562683	0.496207	0.460046	0.435317	0.386688
198.406	0.785966	0.844072	0.839505	0.802217	0.556251	0.491747	0.456496	0.432328	0.384665
198.445	0.749707	0.81258	0.813676	0.781479	0.549283	0.486838	0.452546	0.428972	0.382333
198.484	0.715891	0.783293	0.789871	0.762595	0.543315	0.482714	0.449271	0.426219	0.380475
198.523	0.683912	0.754767	0.765896	0.742914	0.535985	0.477329	0.444805	0.422328	0.377588
198.563	0.65508	0.729728	0.745678	0.727118	0.531883	0.474826	0.443014	0.420963	0.376927
198.602	0.628553	0.706547	0.726826	0.712246	0.527433	0.471792	0.440614	0.418948	0.375554
198.641	0.60402	0.685012	0.709306	0.698466	0.523514	0.469198	0.43861	0.417297	0.37449
198.681	0.581086	0.664731	0.692725	0.685367	0.519529	0.46641	0.436352	0.415357	0.373078
198.72	0.557568	0.643805	0.675396	0.671464	0.514857	0.462992	0.433496	0.412841	0.371136
198.76	0.523966	0.615816	0.652996	0.653888	0.50949	0.459224	0.430433	0.4102	0.369194
198.799	0.496171	0.591219	0.63268	0.637623	0.504006	0.455169	0.427012	0.407161	0.366795
198.838	0.469688	0.566722	0.611809	0.6205	0.49771	0.450411	0.42295	0.403523	0.363882
198.878	0.445819	0.544001	0.592049	0.604041	0.491384	0.445582	0.418806	0.399799	0.36088
198.917	0.420266	0.52026	0.571622	0.587157	0.485153	0.440877	0.414786	0.396195	0.357979
198.957	0.392912	0.495821	0.551277	0.570789	0.479508	0.43664	0.411171	0.392954	0.355365
198.996	0.364306	0.467948	0.526515	0.54966	0.470181	0.42921	0.404639	0.386986	0.3504
199.036	0.34335	0.448147	0.509429	0.535536	0.464749	0.424994	0.400972	0.383655	0.347643
199.075	0.324416	0.429666	0.492838	0.521154	0.457692	0.419186	0.395775	0.378848	0.343551
199.115	0.310881	0.416292	0.480988	0.511143	0.453465	0.415828	0.39282	0.376145	0.341289
199.154	0.295472	0.402373	0.469187	0.501345	0.448992	0.41212	0.389473	0.373028	0.338589
199.194	0.282626	0.389907	0.458026	0.491639	0.443845	0.40774	0.385475	0.369278	0.335305
199.233	0.266619	0.374075	0.443667	0.479038	0.437169	0.402125	0.380392	0.364543	0.33122
199.273	0.255081	0.362638	0.433051	0.469425	0.431345	0.397108	0.375801	0.360241	0.327476
199.313	0.246519	0.353591	0.424147	0.460935	0.42533	0.39178	0.37086	0.355568	0.323344
199.352	0.241054	0.347039	0.417169	0.453953	0.420114	0.387189	0.366627	0.351586	0.319863
199.392	0.235765	0.340389	0.40988	0.446574	0.414893	0.382738	0.362605	0.347859	0.316713
199.432	0.229997	0.333159	0.401926	0.438456	0.408671	0.377258	0.357554	0.343109	0.312568
199.471	0.210659	0.313279	0.383015	0.421151	0.39886	0.369119	0.350286	0.336418	0.30697
199.511	0.215631	0.312932	0.379772	0.416504	0.394402	0.365276	0.346812	0.333207	0.304285
199.551	0.218914	0.311184	0.375144	0.410515	0.389076	0.360693	0.342666	0.329368	0.30106
199.59	0.214456	0.304315	0.367215	0.402441	0.383824	0.35638	0.338868	0.325919	0.298283
199.63	0.220141	0.30558	0.365922	0.399888	0.381318	0.354353	0.337124	0.324373	0.297125
199.67	0.219644	0.301487	0.360231	0.393801	0.377579	0.351426	0.334634	0.322176	0.295482
199.71	0.221416	0.297766	0.354183	0.387178	0.373811	0.34859	0.332287	0.320151	0.294053
199.749	0.2207	0.29356	0.348418	0.381051	0.370224	0.345856	0.330007	0.318175	0.292644
199.789	0.227667	0.296125	0.348379	0.379711	0.368758	0.344812	0.329211	0.317549	0.29235
199.829	0.235227	0.298131	0.347311	0.377209	0.36652	0.343132	0.32785	0.316407	0.291626
199.869	0.233697	0.292706	0.340286	0.369931	0.3624	0.339988	0.325223	0.314123	0.289981
199.909	0.239209	0.292724	0.337437	0.365866	0.359442	0.337774	0.323422	0.312601	0.288989
199.949	0.242255	0.291544	0.333893	0.361228	0.355618	0.334649	0.320701	0.310161	0.287094
199.988	0.246612	0.291446	0.331297	0.357466	0.352493	0.332162	0.31858	0.308291	0.285712
200.028	0.259475	0.297136	0.332357	0.355846	0.348762	0.328868	0.31559	0.305528	0.283423
200.068	0.274098	0.305992	0.337129	0.357947	0.347197	0.327313	0.31412	0.30414	0.282244
200.108	0.286965	0.313639	0.341359	0.360071	0.346577	0.32667	0.313513	0.303574	0.281784
200.148	0.302487	0.323272	0.346948	0.36304	0.345754	0.325751	0.31261	0.302704	0.281021
200.188	0.321038	0.335285	0.354507	0.367722	0.345992	0.325725	0.312504	0.302565	0.280854
200.228	0.346068	0.35278	0.366614	0.376155	0.347768	0.326875	0.3134	0.303316	0.281379
200.268	0.376145	0.374494	0.382294	0.387683	0.351431	0.329669	0.315805	0.305484	0.283137
200.308	0.415856	0.404502	0.404943	0.405011	0.357487	0.334284	0.319756	0.309022	0.285952
200.348	0.45226	0.430518	0.423872	0.41919	0.362408	0.338044	0.322973	0.311899	0.288228
200.388	0.496637	0.463463	0.448944	0.438839	0.370349	0.344279	0.328379	0.316774	0.292142
200.428	0.548997	0.502098	0.478058	0.461395	0.379065	0.351057	0.334227	0.32203	0.29633
200.468	0.612291	0.54982	0.514804	0.490402	0.390849	0.360308	0.34225	0.329268	0.302148
200.508	0.687767	0.606742	0.558605	0.524936	0.404745	0.371183	0.351666	0.337754	0.308956
200.548	0.773529	0.671148	0.607935	0.563612	0.419873	0.382948	0.361822	0.34689	0.316265
200.589	0.871177	0.743995	0.663156	0.606388	0.435754	0.395158	0.372303	0.356284	0.323731
200.629	0.979993	0.825487	0.724996	0.654188	0.452732	0.40794	0.383121	0.365877	0.331172
200.669	1.09766	0.914375	0.792855	0.706878	0.471812	0.422405	0.395422	0.376822	0.339727
200.709	1.21685	1.00467	0.861575	0.759851	0.489893	0.435821	0.406678	0.38674	0.347311
200.749	1.33341	1.09439	0.930359	0.812972	0.507578	0.44877	0.417447	0.396163	0.354407
200.789	1.43828	1.17638	0.993715	0.862118	0.524365	0.46126	0.427962	0.405457	0.361582
200.83	1.5282	1.2493	1.05135	0.907464	0.539953	0.472725	0.437521	0.413836	0.367914
200.87	1.59872	1.30796	1.09802	0.944073	0.551918	0.48136	0.444637	0.420021	0.3725
200.91	1.64896	1.35149	1.1329	0.97123	0.559956	0.486926	0.449098	0.423812	0.375163
200.95	1.68135	1.38315	1.15981	0.992925	0.566843	0.491739	0.452972	0.427114	0.377494
200.991	1.69485	1.40071	1.17595	1.00621	0.570664	0.494245	0.454894	0.428687	0.378485
201.031	1.69196	1.40703	1.18453	1.01446	0.574047	0.496734	0.456965	0.430497	0.379845
201.071	1.67276	1.40054	1.18306	1.01473	0.574108	0.496546	0.456666	0.430133	0.37938
201.112	1.64144	1.38489	1.17478	1.00992	0.572852	0.495499	0.455709	0.429233	0.37858
201.152	1.60213	1.36331	1.16219	1.00198	0.570816	0.493942	0.454362	0.428012	0.377578
201.192	1.55888	1.33895	1.1478	0.99292	0.568908	0.492615	0.45328	0.427076	0.376883
201.233	1.51469	1.31442	1.13378	0.984504	0.567513	0.491681	0.45253	0.426431	0.376406
201.273	1.46994	1.28946	1.11959	0.976091	0.566154	0.490733	0.451737	0.425725	0.375836
201.313	1.4254	1.26471	1.1059	0.96848	0.566145	0.491118	0.452249	0.426297	0.376476
201.354	1.37709	1.23459	1.0865	0.955379	0.562852	0.488771	0.450321	0.424625	0.375244
201.394	1.33296	1.20871	1.07131	0.946321	0.562196	0.488681	0.450446	0.424867	0.375658
201.435	1.28947	1.18234	1.05522	0.936219	0.560546	0.487677	0.449709	0.424287	0.375335
201.475	1.24606	1.15547	1.03878	0.926101	0.559658	0.487413	0.449676	0.424376	0.375601
201.516	1.20285	1.12834	1.02188	0.915379	0.557825	0.486223	0.448745	0.423596	0.375066
201.556	1.15511	1.09634	1.00066	0.901045	0.554547	0.483897	0.446819	0.421908	0.373779
201.597	1.10435	1.06085	0.975998	0.883495	0.549197	0.479791	0.443276	0.418714	0.371204
201.637	1.05213	1.02345	0.949653	0.864686	0.543895	0.475862	0.439952	0.415759	0.368884
201.678	1.00105	0.986502	0.923593	0.84618	0.53909	0.472425	0.437111	0.413276	0.367013
201.718	0.951912	0.949724	0.896594	0.826128	0.532427	0.46727	0.432643	0.409236	0.363727
201.759	0.905841	0.914471	0.87014	0.806056	0.525231	0.461643	0.427747	0.4048	0.360116
201.8	0.863762	0.882162	0.846014	0.787979	0.519487	0.457338	0.424093	0.401546	0.357558
201.84	0.825506	0.852441	0.823607	0.771045	0.513849	0.453043	0.420411	0.398244	0.354924
201.881	0.790909	0.825027	0.802426	0.754598	0.507748	0.448304	0.416312	0.394549	0.351952
201.922	0.760055	0.800845	0.784091	0.740691	0.503165	0.444843	0.413361	0.391913	0.349864
201.962	0.731307	0.778187	0.766918	0.727723	0.499132	0.441883	0.410886	0.389733	0.348196
202.003	0.702641	0.754962	0.748903	0.713825	0.494342	0.438241	0.407769	0.386942	0.345971
202.044	0.66167	0.722755	0.724327	0.695167	0.488849	0.434379	0.404636	0.38425	0.344027
202.084	0.620428	0.687562	0.695653	0.672114	0.480248	0.427873	0.399108	0.379333	0.34018
202.125	0.586295	0.656395	0.669225	0.650333	0.47189	0.421596	0.393813	0.374651	0.336573
202.166	0.542858	0.617786	0.636936	0.623926	0.461783	0.413946	0.387312	0.368866	0.332039
202.207	0.506112	0.584044	0.608021	0.599842	0.452218	0.406692	0.381148	0.363382	0.327744
202.247	0.466759	0.549163	0.578759	0.575831	0.443124	0.399902	0.375439	0.358347	0.323886
202.288	0.438053	0.521652	0.554276	0.554699	0.433411	0.392253	0.368803	0.352358	0.319063
202.329	0.407301	0.493537	0.530252	0.534667	0.425162	0.385901	0.363354	0.347477	0.315187
202.37	0.38063	0.469898	0.510223	0.517917	0.417894	0.380192	0.358393	0.34299	0.31154
202.411	0.366684	0.457259	0.499527	0.509078	0.41443	0.377565	0.356156	0.340994	0.309964
202.452	0.350333	0.443444	0.488208	0.499849	0.410673	0.374635	0.353616	0.338697	0.308094
202.492	0.343749	0.437882	0.483778	0.496366	0.409429	0.373666	0.352765	0.337917	0.30743
202.533	0.336447	0.430878	0.47757	0.491057	0.407137	0.371874	0.351209	0.336507	0.306276
202.574	0.317826	0.413236	0.461892	0.477535	0.400897	0.366906	0.346857	0.332547	0.303021
202.615	0.303456	0.398182	0.447686	0.464824	0.394642	0.361892	0.342453	0.328534	0.299714
202.656	0.292828	0.386253	0.436195	0.454553	0.389931	0.358192	0.339236	0.325622	0.297343
202.697	0.280555	0.372065	0.422167	0.441702	0.383441	0.352991	0.334673	0.321467	0.293928
202.738	0.267322	0.357174	0.407804	0.428823	0.377378	0.348218	0.330529	0.317725	0.290907
202.779	0.250904	0.33976	0.391747	0.414967	0.371798	0.344013	0.326968	0.314564	0.288444
202.82	0.23344	0.321558	0.37523	0.400886	0.36627	0.339878	0.323488	0.311493	0.286087
202.861	0.213179	0.301584	0.357839	0.386522	0.360966	0.33589	0.320105	0.308484	0.283728
202.902	0.202891	0.291495	0.34959	0.380365	0.360293	0.335807	0.320256	0.308762	0.284189
202.943	0.193761	0.282838	0.34278	0.375522	0.360308	0.336319	0.320959	0.309568	0.285134
202.984	0.184349	0.273711	0.335357	0.369991	0.35974	0.336307	0.321171	0.309904	0.285652
203.025	0.176039	0.265625	0.328734	0.365019	0.359213	0.336292	0.321362	0.31021	0.28613
203.067	0.166099	0.255607	0.319858	0.357587	0.356568	0.334419	0.319854	0.30893	0.285247
203.108	0.160485	0.249484	0.314059	0.352456	0.354458	0.332896	0.318617	0.307875	0.284515
203.149	0.155533	0.243774	0.308378	0.347242	0.352154	0.331217	0.317246	0.3067	0.283691
203.19	0.150862	0.237672	0.301616	0.340453	0.347982	0.327848	0.314303	0.304041	0.281564
203.231	0.145928	0.231111	0.294164	0.332774	0.342638	0.323358	0.310282	0.300339	0.278479
203.272	0.142136	0.225712	0.287836	0.326202	0.338385	0.319902	0.307253	0.297595	0.276273
203.314	0.136706	0.218621	0.279928	0.318212	0.333262	0.315676	0.303506	0.294168	0.273453
203.355	0.132259	0.212532	0.272875	0.310876	0.328141	0.311367	0.299641	0.290605	0.27047
203.396	0.127665	0.205878	0.265201	0.303074	0.32334	0.307465	0.29621	0.287486	0.267935
203.437	0.12517	0.201972	0.260439	0.298025	0.319729	0.304404	0.293451	0.284934	0.265785
203.479	0.124104	0.199457	0.25681	0.2938	0.316072	0.301206	0.290524	0.282197	0.263432
203.52	0.136047	0.206917	0.261197	0.296212	0.315362	0.300285	0.289538	0.281186	0.262411
203.561	0.147874	0.215445	0.267338	0.300652	0.31603	0.300471	0.289517	0.281044	0.262086
203.603	0.150773	0.217078	0.268133	0.300927	0.315311	0.299645	0.288656	0.280169	0.261208
203.644	0.156381	0.22174	0.271925	0.303926	0.315508	0.29935	0.288142	0.279528	0.260372
203.685	0.167741	0.230669	0.27913	0.309829	0.317532	0.300666	0.28912	0.280295	0.260779
203.727	0.179328	0.239261	0.285861	0.315244	0.318973	0.301383	0.289497	0.280466	0.260609
203.768	0.187003	0.24427	0.289431	0.317952	0.319443	0.301447	0.289372	0.280225	0.260182
203.809	0.190241	0.245161	0.28939	0.317626	0.318891	0.300826	0.288719	0.279555	0.259492
203.851	0.202994	0.252788	0.293919	0.320302	0.318328	0.299934	0.287701	0.278472	0.258334
203.892	0.207726	0.253275	0.292292	0.317793	0.315878	0.297736	0.285653	0.276532	0.256612
203.934	0.216218	0.257205	0.293685	0.31785	0.314585	0.296483	0.284451	0.275375	0.255567
203.975	0.230857	0.265123	0.297488	0.319266	0.313157	0.295063	0.283088	0.274069	0.254405
204.017	0.249395	0.276944	0.304875	0.32383	0.313192	0.294778	0.282698	0.273629	0.253915
204.058	0.269009	0.289156	0.312199	0.328065	0.312893	0.294283	0.282167	0.273097	0.253425
204.1	0.295928	0.307548	0.324787	0.336822	0.315075	0.295908	0.283574	0.274381	0.254519
204.141	0.328798	0.331114	0.341828	0.34938	0.319054	0.298973	0.286241	0.27681	0.256545
204.183	0.370604	0.361228	0.363627	0.365426	0.324219	0.303021	0.289807	0.280088	0.259336
204.225	0.425167	0.401641	0.393712	0.388123	0.331675	0.308699	0.294698	0.284502	0.262938
204.266	0.500179	0.457829	0.435722	0.419831	0.341863	0.31636	0.301237	0.290361	0.267641
204.308	0.590734	0.525748	0.486876	0.458889	0.355452	0.326833	0.310299	0.298555	0.274328
204.349	0.695964	0.604471	0.546229	0.504314	0.371184	0.338834	0.320599	0.307806	0.281759
204.391	0.817172	0.69499	0.614059	0.555769	0.388043	0.351463	0.331322	0.317364	0.289314
204.433	0.94439	0.791366	0.687303	0.612067	0.407296	0.365975	0.34367	0.32838	0.298022
204.474	1.06454	0.885236	0.760354	0.669262	0.427865	0.38161	0.357028	0.340327	0.307507
204.516	1.15516	0.957788	0.817803	0.714878	0.445179	0.39496	0.368524	0.350665	0.315803
204.558	1.21582	1.0091	0.859954	0.749245	0.459079	0.40577	0.377867	0.359083	0.322578
204.6	1.25401	1.04405	0.889953	0.77437	0.469735	0.414084	0.385054	0.365556	0.327772
204.641	1.27369	1.06482	0.90922	0.791389	0.47802	0.420683	0.390811	0.370766	0.331977
204.683	1.27902	1.07557	0.92123	0.802905	0.483944	0.425316	0.394794	0.374328	0.334772
204.725	1.26938	1.07583	0.925796	0.809023	0.488513	0.429073	0.398112	0.377353	0.33724
204.767	1.25161	1.07077	0.926538	0.81219	0.491705	0.431671	0.40038	0.379397	0.33886
204.809	1.22687	1.06065	0.923603	0.812626	0.494065	0.43368	0.402173	0.381037	0.340196
204.85	1.19887	1.04811	0.919003	0.811989	0.49644	0.435775	0.404071	0.38279	0.341651
204.892	1.16783	1.03208	0.910742	0.807659	0.495914	0.435299	0.403593	0.382306	0.34115
204.934	1.13243	1.01183	0.89883	0.800339	0.494421	0.434138	0.402554	0.381333	0.340279
204.976	1.09286	0.988668	0.885042	0.791856	0.492894	0.433026	0.401597	0.380463	0.339545
205.018	1.04995	0.963291	0.869949	0.78268	0.491571	0.432136	0.400856	0.379797	0.338985
205.06	1.00638	0.936902	0.853795	0.772513	0.489651	0.430722	0.399626	0.378667	0.338006
205.102	0.965583	0.910901	0.836563	0.760475	0.48556	0.427353	0.396578	0.375818	0.33551
205.144	0.934288	0.892733	0.825863	0.753955	0.484212	0.42623	0.395524	0.374798	0.334539
205.186	0.90493	0.873339	0.812209	0.743722	0.47992	0.422663	0.392305	0.371803	0.331961
205.228	0.87049	0.847654	0.792359	0.727828	0.472426	0.416387	0.386633	0.366524	0.327417
205.27	0.825763	0.811618	0.763128	0.703777	0.46129	0.407312	0.378572	0.359118	0.321214
205.312	0.771336	0.766416	0.726048	0.673222	0.447495	0.396166	0.36872	0.350098	0.313714
205.354	0.716254	0.72121	0.689647	0.643819	0.435189	0.386375	0.360132	0.342273	0.307265
205.396	0.666411	0.680839	0.657515	0.618067	0.424416	0.377755	0.352544	0.335342	0.301522
205.438	0.624331	0.647736	0.631996	0.598235	0.416907	0.371833	0.347358	0.330618	0.297619
205.48	0.574874	0.609531	0.602966	0.575992	0.409171	0.36593	0.3423	0.326084	0.294005
205.522	0.533526	0.577402	0.578557	0.55738	0.403095	0.361423	0.338506	0.322729	0.291413
205.564	0.507374	0.557181	0.56356	0.546345	0.4003	0.359534	0.337005	0.321457	0.290517
205.607	0.484843	0.539742	0.55068	0.53696	0.398309	0.358355	0.33617	0.320822	0.290205
205.649	0.459224	0.519578	0.535384	0.5255	0.39559	0.356696	0.334969	0.319892	0.289714
205.691	0.433043	0.498065	0.518374	0.512241	0.391635	0.353987	0.332819	0.318082	0.288477
205.733	0.406703	0.474527	0.498786	0.496503	0.38686	0.350782	0.330322	0.316012	0.287123
205.775	0.379604	0.448355	0.475899	0.477414	0.379993	0.345804	0.326212	0.312435	0.284459
205.818	0.341471	0.412726	0.445337	0.452265	0.371405	0.339711	0.321259	0.308179	0.281387
205.86	0.313178	0.385057	0.421092	0.432076	0.364306	0.334628	0.317101	0.304588	0.278765
205.902	0.289381	0.36307	0.402888	0.417763	0.360738	0.332459	0.315537	0.303378	0.278126
205.944	0.266605	0.343782	0.388034	0.406839	0.358995	0.331713	0.315193	0.303258	0.278341
205.987	0.250086	0.330792	0.379153	0.401364	0.360227	0.333407	0.317014	0.305125	0.280207
206.029	0.241012	0.32459	0.375877	0.40028	0.36243	0.335631	0.319181	0.307231	0.282151
206.071	0.23109	0.316864	0.370618	0.397015	0.36294	0.336395	0.320019	0.308096	0.283026
206.114	0.224165	0.3102	0.364844	0.39223	0.36119	0.335091	0.318915	0.307114	0.282248
206.156	0.217125	0.302918	0.358144	0.386403	0.358776	0.333281	0.317392	0.30577	0.28122
206.198	0.207344	0.291061	0.345801	0.374558	0.351865	0.32759	0.312328	0.301118	0.277334
206.241	0.192344	0.27474	0.329886	0.359913	0.344006	0.321195	0.306674	0.295946	0.273052
206.283	0.180677	0.261457	0.31655	0.347396	0.336951	0.315396	0.301516	0.291209	0.269096
206.326	0.174296	0.253291	0.307917	0.339098	0.332195	0.311501	0.298062	0.288044	0.266466
206.368	0.167572	0.24527	0.299909	0.331749	0.328492	0.308526	0.295445	0.285656	0.264494
206.411	0.161403	0.238316	0.293257	0.32583	0.325612	0.306182	0.293361	0.283737	0.262872
206.453	0.149253	0.225219	0.280996	0.315037	0.320531	0.302119	0.289793	0.280486	0.260192
206.496	0.139672	0.214763	0.271157	0.306341	0.316226	0.298595	0.286655	0.277596	0.257755
206.538	0.130962	0.204959	0.261585	0.297558	0.311283	0.29447	0.282952	0.274172	0.254856
206.581	0.122377	0.195213	0.251984	0.288689	0.306318	0.290365	0.279291	0.270804	0.252036
206.623	0.115826	0.187618	0.244351	0.281499	0.301938	0.286669	0.27596	0.267719	0.249423
206.666	0.108932	0.179774	0.236546	0.274198	0.297525	0.282937	0.27259	0.264594	0.246768
206.709	0.10389	0.17375	0.23043	0.268463	0.294378	0.280401	0.270371	0.262584	0.24515
206.751	0.0980329	0.16712	0.22398	0.262631	0.29154	0.278166	0.268439	0.260848	0.243775
206.794	0.0950707	0.163328	0.219974	0.258799	0.28952	0.276612	0.267129	0.2597	0.242926
206.836	0.0920913	0.159388	0.215798	0.254841	0.287545	0.275097	0.265849	0.258574	0.242083
206.879	0.0890919	0.155037	0.210784	0.249728	0.284317	0.27249	0.263577	0.256527	0.240463
206.922	0.0866682	0.151221	0.206201	0.244944	0.281191	0.269959	0.26137	0.254537	0.238887
206.965	0.0842926	0.147174	0.201064	0.239351	0.277163	0.266667	0.258491	0.25194	0.236834
207.007	0.0816498	0.142826	0.195719	0.233708	0.273629	0.263905	0.256143	0.249868	0.235277
207.05	0.0802004	0.139809	0.19149	0.228817	0.269586	0.260493	0.253097	0.247077	0.232984
207.093	0.0794482	0.137879	0.188607	0.225405	0.266933	0.25836	0.251257	0.245437	0.231724
207.136	0.0782164	0.135309	0.185029	0.221318	0.263883	0.255895	0.249119	0.243521	0.230231
207.178	0.0782418	0.134405	0.18321	0.218878	0.261457	0.253827	0.24727	0.241825	0.228841
207.221	0.0788553	0.134132	0.181964	0.216935	0.259419	0.252147	0.245806	0.240514	0.227827
207.264	0.0794575	0.134028	0.181079	0.215517	0.258159	0.251213	0.245058	0.239892	0.227441
207.307	0.0814624	0.135803	0.182239	0.216071	0.257703	0.250787	0.244671	0.239537	0.227158
207.35	0.0825002	0.136397	0.182242	0.21563	0.257141	0.250405	0.244392	0.239327	0.227074
207.393	0.0825182	0.136115	0.181686	0.214929	0.256827	0.250275	0.244359	0.239355	0.227211
207.435	0.0782043	0.130436	0.175515	0.208862	0.253203	0.247311	0.241735	0.236955	0.225224
207.478	0.0731846	0.123911	0.16863	0.20232	0.249913	0.244767	0.239561	0.235018	0.223712
207.521	0.0668203	0.115582	0.159817	0.193967	0.246007	0.241867	0.237154	0.232924	0.222168
207.564	0.0622398	0.109085	0.152944	0.187587	0.2434	0.240005	0.23564	0.231624	0.221233
207.607	0.0682147	0.110513	0.151964	0.185605	0.242018	0.238991	0.234809	0.230907	0.220715
207.65	0.0700525	0.109982	0.150712	0.184519	0.24308	0.240317	0.236211	0.232335	0.222131
207.693	0.0722409	0.110171	0.150018	0.183679	0.243251	0.240609	0.23653	0.232656	0.222425
207.736	0.0725509	0.108888	0.148355	0.182332	0.244096	0.241686	0.237667	0.233809	0.223551
207.779	0.0755455	0.110215	0.149001	0.182874	0.245146	0.24269	0.238608	0.234693	0.224299
207.822	0.0823196	0.114281	0.151207	0.183943	0.244791	0.242261	0.23815	0.234218	0.223798
207.866	0.0940217	0.122025	0.156293	0.187317	0.245215	0.242361	0.238102	0.234081	0.223509
207.909	0.106771	0.130665	0.161749	0.190494	0.244204	0.24101	0.236634	0.232558	0.221935
207.952	0.118009	0.138127	0.166304	0.192954	0.242795	0.239318	0.23486	0.230755	0.220132
207.995	0.133557	0.149794	0.174588	0.198515	0.242293	0.238212	0.233531	0.229313	0.218557
208.038	0.157669	0.168313	0.18824	0.208241	0.242928	0.23782	0.232725	0.228277	0.217194
208.081	0.18736	0.190686	0.204629	0.219955	0.244085	0.237801	0.232233	0.227524	0.216066
208.124	0.222888	0.217851	0.225003	0.235019	0.246807	0.239022	0.232816	0.227739	0.215707
208.168	0.270421	0.253608	0.251376	0.254226	0.250129	0.240516	0.233544	0.228028	0.215319
208.211	0.34118	0.30914	0.29478	0.288205	0.26112	0.248278	0.239825	0.233401	0.219141
208.254	0.433823	0.381639	0.351358	0.332493	0.275809	0.258851	0.248509	0.240923	0.224672
208.297	0.547032	0.470403	0.421177	0.38786	0.296238	0.274224	0.261512	0.252448	0.233605
208.341	0.671477	0.569001	0.499343	0.45024	0.319781	0.292056	0.276652	0.265904	0.244098
208.384	0.771977	0.650359	0.564786	0.502993	0.34008	0.30743	0.289692	0.277477	0.253086
208.427	0.818368	0.69058	0.598795	0.531535	0.352734	0.317355	0.298276	0.285202	0.259253
208.471	0.823366	0.699632	0.609255	0.542099	0.359739	0.32322	0.303518	0.29002	0.263256
208.514	0.81911	0.701031	0.613807	0.54827	0.366047	0.328826	0.308684	0.29487	0.267453
208.557	0.829925	0.713179	0.626118	0.560126	0.373908	0.335522	0.314737	0.300481	0.272204
208.601	0.849391	0.731266	0.642587	0.574963	0.3825	0.342712	0.321187	0.306435	0.277211
208.644	0.85974	0.743774	0.655651	0.587741	0.391052	0.349984	0.327757	0.312526	0.282374
208.687	0.84582	0.739957	0.657418	0.592437	0.3973	0.355576	0.332922	0.317379	0.286578
208.731	0.814667	0.724811	0.65155	0.591804	0.402113	0.360135	0.337233	0.321488	0.290233
208.774	0.783433	0.709126	0.644637	0.589778	0.405598	0.363566	0.340534	0.324669	0.293117
208.818	0.75494	0.692673	0.635078	0.58428	0.406197	0.364566	0.341661	0.32585	0.294338
208.861	0.721656	0.669638	0.618416	0.571813	0.402294	0.361753	0.339344	0.323837	0.292845
208.905	0.686572	0.644791	0.600068	0.557845	0.397732	0.358456	0.336628	0.32148	0.291105
208.948	0.658867	0.62648	0.587142	0.548178	0.394188	0.355734	0.334299	0.319399	0.28947
208.992	0.637364	0.613957	0.579566	0.543334	0.393145	0.355025	0.333738	0.318929	0.289155
209.036	0.608234	0.593694	0.564887	0.532191	0.388851	0.35168	0.330853	0.316338	0.287096
209.079	0.571708	0.566959	0.545136	0.517222	0.383498	0.347571	0.327328	0.31318	0.284592
209.123	0.533522	0.537812	0.522618	0.499367	0.375879	0.341459	0.321951	0.308274	0.280547
209.166	0.495549	0.50856	0.499848	0.481232	0.368334	0.335533	0.316817	0.30365	0.276851
209.21	0.451852	0.475011	0.473839	0.460639	0.360094	0.32913	0.311301	0.298698	0.272917
209.254	0.421363	0.45181	0.455973	0.446538	0.354307	0.32456	0.307322	0.295097	0.270003
209.297	0.395602	0.431282	0.439728	0.433498	0.348686	0.320054	0.30336	0.291487	0.267036
209.341	0.368314	0.408038	0.420708	0.418047	0.342286	0.315016	0.29898	0.287526	0.263837
209.385	0.332748	0.376482	0.394339	0.396385	0.333082	0.307693	0.292561	0.281684	0.259038
209.428	0.294325	0.342177	0.365662	0.372934	0.323742	0.300469	0.286342	0.276099	0.254583
209.472	0.263937	0.31799	0.3475	0.359523	0.320328	0.298173	0.284535	0.274585	0.253562
209.516	0.24548	0.304612	0.338528	0.35374	0.320215	0.298522	0.285059	0.275204	0.254317
209.56	0.237463	0.299647	0.335778	0.352354	0.32046	0.298808	0.285354	0.275503	0.254624
209.604	0.230033	0.293801	0.331343	0.348978	0.319434	0.298128	0.284846	0.275106	0.254431
209.647	0.213162	0.276824	0.315496	0.33477	0.312446	0.292674	0.280171	0.27094	0.251202
209.691	0.193936	0.256374	0.29568	0.31656	0.302941	0.285132	0.273632	0.265057	0.24653
209.735	0.177706	0.23783	0.277121	0.299233	0.293886	0.278034	0.267538	0.25962	0.242306
209.779	0.162948	0.221505	0.261249	0.284791	0.287212	0.273054	0.263406	0.256035	0.239707
209.823	0.145507	0.203792	0.24519	0.27106	0.282424	0.269865	0.260979	0.254084	0.238582
209.867	0.13197	0.190502	0.233661	0.261647	0.279918	0.268433	0.26004	0.253443	0.238445
209.911	0.123325	0.181836	0.226172	0.255629	0.278668	0.267919	0.259863	0.253471	0.238813
209.955	0.113753	0.172198	0.217705	0.248655	0.276696	0.266772	0.259105	0.252955	0.238714
209.999	0.105386	0.163633	0.210042	0.242167	0.274116	0.264879	0.257551	0.251621	0.237779
210.043	0.0994337	0.157133	0.203991	0.236916	0.272102	0.2635	0.256492	0.250768	0.237298
210.087	0.0947281	0.151967	0.199119	0.232612	0.270202	0.262106	0.255358	0.249805	0.236653
210.131	0.0904139	0.147478	0.195114	0.229293	0.269318	0.261646	0.255103	0.249678	0.23675
210.175	0.086165	0.143473	0.191738	0.226549	0.268264	0.260862	0.254452	0.249114	0.236341
210.219	0.0867657	0.144746	0.193422	0.228356	0.269392	0.261805	0.255307	0.249915	0.237047
210.263	0.0883434	0.146957	0.195731	0.230391	0.269648	0.261807	0.255215	0.249775	0.236851
210.307	0.0892628	0.147633	0.195811	0.229818	0.267718	0.259927	0.253413	0.248042	0.23529
210.351	0.0893404	0.146835	0.194068	0.227347	0.264712	0.257205	0.250883	0.245656	0.233204
210.395	0.0856392	0.140661	0.186109	0.218451	0.257211	0.250674	0.244918	0.240087	0.228418
210.439	0.0784754	0.130762	0.174985	0.207247	0.250217	0.24496	0.239877	0.23549	0.224648
210.484	0.0693487	0.118546	0.161755	0.194403	0.243331	0.239558	0.235221	0.231313	0.221335
210.528	0.061241	0.108201	0.151168	0.184735	0.239657	0.237035	0.233231	0.229648	0.220212
210.572	0.0553785	0.101138	0.144479	0.179187	0.238968	0.237024	0.233489	0.230051	0.220811
210.616	0.050176	0.0951924	0.139145	0.175022	0.238941	0.237475	0.234111	0.230757	0.221604
210.66	0.047051	0.0917302	0.136275	0.173101	0.24002	0.238797	0.235484	0.232133	0.222922
210.705	0.0439999	0.0878502	0.132386	0.169656	0.238945	0.238086	0.234921	0.231652	0.222556
210.749	0.0412948	0.0839722	0.12794	0.165132	0.236087	0.23571	0.232789	0.229677	0.220865
210.793	0.0392393	0.0805816	0.123547	0.160204	0.232003	0.232153	0.229529	0.226621	0.218205
210.838	0.0378352	0.0780926	0.12015	0.156275	0.228675	0.229268	0.226892	0.224152	0.21606
210.882	0.0373966	0.0770478	0.118427	0.154044	0.22631	0.22713	0.224891	0.222248	0.214349
210.926	0.0375724	0.0770907	0.118206	0.15359	0.225676	0.226541	0.224326	0.221698	0.213826
210.971	0.0380787	0.0776553	0.118635	0.153829	0.225383	0.226162	0.223902	0.221245	0.213318
211.015	0.0383877	0.0780868	0.119112	0.154304	0.225566	0.226209	0.223867	0.221151	0.213109
211.059	0.0386777	0.0785588	0.119777	0.155137	0.226562	0.227099	0.224679	0.221902	0.213727
211.104	0.0374695	0.0766098	0.117512	0.152899	0.225371	0.226112	0.223783	0.22106	0.212974
211.148	0.0360559	0.074225	0.114665	0.15004	0.223914	0.224969	0.222784	0.220149	0.212208
211.193	0.0349663	0.0724392	0.112607	0.14806	0.223102	0.224342	0.222227	0.219628	0.211736
211.237	0.0322141	0.0682955	0.107816	0.143221	0.220025	0.221701	0.219802	0.217341	0.209699
211.282	0.0296735	0.0642545	0.102962	0.138169	0.216496	0.218633	0.216971	0.214667	0.20732
211.326	0.0264437	0.0590216	0.096478	0.131178	0.2109	0.213655	0.212338	0.210271	0.20339
211.371	0.0231289	0.0533117	0.0889838	0.122692	0.203156	0.206661	0.205794	0.204048	0.197823
211.415	0.0204281	0.0485818	0.0826688	0.115437	0.196281	0.200417	0.199937	0.19847	0.192819
211.46	0.0184791	0.0451282	0.0780004	0.110012	0.190901	0.195466	0.195255	0.193985	0.188744
211.505	0.0171691	0.0428695	0.0749918	0.106535	0.18736	0.192162	0.192108	0.190953	0.185961
211.549	0.0165626	0.041925	0.0737829	0.105131	0.185543	0.190321	0.190269	0.189123	0.18417
211.594	0.0161811	0.0414158	0.0731894	0.104455	0.184432	0.189125	0.189039	0.187876	0.182907
211.639	0.0161034	0.0414216	0.0732128	0.104383	0.183418	0.187903	0.187727	0.186513	0.181476
211.683	0.0210545	0.0455164	0.0765171	0.106983	0.183802	0.187913	0.187563	0.186244	0.181032
211.728	0.0258217	0.049451	0.0795741	0.109172	0.183202	0.186912	0.186397	0.184987	0.179648
211.773	0.0285629	0.0520054	0.0817186	0.110799	0.182866	0.186269	0.185622	0.184139	0.178697
211.817	0.0327809	0.0553104	0.0840817	0.112279	0.181903	0.185018	0.184265	0.182728	0.177227
211.862	0.0361097	0.0576153	0.0852968	0.112561	0.180291	0.183312	0.182552	0.181027	0.175585
211.907	0.0400556	0.0595921	0.0853797	0.111181	0.176772	0.179892	0.179251	0.17783	0.172638
211.952	0.0464737	0.0639923	0.0878519	0.112133	0.175037	0.17806	0.177423	0.176025	0.17092
211.997	0.0572231	0.0726204	0.094571	0.117329	0.176795	0.179376	0.178534	0.177009	0.171679
212.041	0.073774	0.0861128	0.105405	0.126015	0.180053	0.181825	0.180602	0.178837	0.173085
212.086	0.0974154	0.105445	0.120948	0.138519	0.185075	0.185751	0.184007	0.181913	0.175576
212.131	0.133489	0.134875	0.144289	0.156828	0.190914	0.189907	0.187403	0.184848	0.17773
212.176	0.19262	0.183373	0.182997	0.187388	0.200842	0.196974	0.19317	0.189822	0.181357
212.221	0.279023	0.2551	0.241269	0.234378	0.218085	0.209786	0.203914	0.199281	0.188582
212.266	0.365015	0.327493	0.301223	0.283702	0.237798	0.224803	0.2167	0.210665	0.197497
212.311	0.388264	0.349501	0.321646	0.30207	0.246802	0.231838	0.222753	0.216088	0.201778
212.356	0.355898	0.325132	0.304158	0.289591	0.243538	0.229421	0.220686	0.214226	0.200257
212.401	0.30955	0.286504	0.273095	0.264803	0.234243	0.222292	0.214565	0.208733	0.195868
212.446	0.272048	0.254685	0.246949	0.243604	0.226395	0.216417	0.209607	0.204344	0.192468
212.491	0.260606	0.244183	0.238134	0.236589	0.224816	0.215591	0.209107	0.204035	0.192466
212.536	0.277821	0.256009	0.247013	0.243847	0.229168	0.2194	0.212617	0.207339	0.195362
212.581	0.309533	0.279109	0.26474	0.258213	0.236769	0.225898	0.218543	0.212883	0.200176
212.626	0.331435	0.295808	0.277595	0.268412	0.241402	0.229738	0.221996	0.216088	0.202926
212.671	0.328175	0.295572	0.278313	0.269368	0.24192	0.230124	0.222322	0.216377	0.203158
212.716	0.30723	0.282382	0.269367	0.262946	0.239861	0.228549	0.220969	0.215164	0.202194
212.761	0.285645	0.268184	0.259709	0.256254	0.238937	0.228285	0.220994	0.215359	0.202669
212.806	0.271292	0.259239	0.25453	0.25371	0.241149	0.230803	0.223589	0.217976	0.20526
212.852	0.267013	0.259382	0.257634	0.258674	0.247551	0.236738	0.229198	0.223339	0.210098
212.897	0.259293	0.258088	0.260379	0.263794	0.254401	0.243103	0.235231	0.229124	0.215355
212.942	0.248709	0.253882	0.26011	0.265819	0.258692	0.247229	0.23922	0.233004	0.218988
212.987	0.22918	0.240329	0.250901	0.259583	0.258082	0.247268	0.23955	0.23351	0.219791
213.032	0.21049	0.226566	0.240365	0.2512	0.254835	0.244963	0.237729	0.232006	0.218874
213.078	0.202736	0.221566	0.236464	0.247676	0.252411	0.243062	0.236147	0.230652	0.217974
213.123	0.190622	0.211971	0.228372	0.240545	0.248472	0.239993	0.23356	0.228394	0.216353
213.168	0.168428	0.192304	0.211332	0.225938	0.242159	0.235343	0.229752	0.225133	0.214089
213.214	0.146593	0.173029	0.19486	0.21208	0.23678	0.231545	0.226736	0.222619	0.212477
213.259	0.131503	0.160471	0.184406	0.203291	0.232972	0.228743	0.224452	0.220676	0.211166
213.304	0.117222	0.147828	0.173358	0.193594	0.227906	0.224759	0.22105	0.217666	0.208901
213.35	0.103964	0.135103	0.16142	0.182499	0.221138	0.219227	0.216202	0.213283	0.205421
213.395	0.0971864	0.12962	0.156758	0.178306	0.218541	0.217177	0.21447	0.211774	0.204353
213.441	0.094271	0.127581	0.155196	0.176967	0.218016	0.216981	0.214466	0.211903	0.204737
213.486	0.0872805	0.120853	0.149191	0.171858	0.216695	0.216452	0.214326	0.212009	0.205267
213.531	0.0793679	0.112217	0.140974	0.164606	0.214425	0.21524	0.213632	0.211641	0.205466
213.577	0.0683324	0.100887	0.130707	0.155917	0.212231	0.214257	0.213222	0.211585	0.20601
213.622	0.059906	0.0924671	0.123331	0.149896	0.2112	0.214075	0.213428	0.212023	0.206824
213.668	0.0546619	0.0877258	0.119738	0.14753	0.212517	0.215888	0.215438	0.214139	0.209072
213.714	0.0501454	0.0836917	0.116784	0.14576	0.214443	0.218299	0.218034	0.216826	0.211854
213.759	0.0467395	0.0805558	0.1145	0.144515	0.216867	0.221223	0.221139	0.220016	0.215115
213.805	0.045666	0.0801277	0.114954	0.145845	0.220739	0.225337	0.225306	0.224183	0.219196
213.85	0.0456424	0.0806557	0.11608	0.147519	0.22401	0.228753	0.228741	0.227606	0.222528
213.896	0.0450388	0.080078	0.115548	0.147106	0.224805	0.229834	0.229946	0.228878	0.223887
213.942	0.0444364	0.0782673	0.112534	0.143301	0.221575	0.227212	0.227668	0.226833	0.222285
213.987	0.0428615	0.074903	0.107676	0.137597	0.216962	0.223349	0.224223	0.223673	0.219666
214.033	0.036833	0.0660744	0.0973023	0.126811	0.209707	0.217315	0.218839	0.218721	0.215526
214.079	0.029901	0.0565361	0.0866043	0.116059	0.202993	0.21177	0.213901	0.214182	0.211726
214.124	0.025166	0.0499012	0.079095	0.108484	0.198184	0.207736	0.210263	0.210802	0.208822
214.17	0.0219399	0.0457262	0.0746883	0.104273	0.195618	0.205485	0.208161	0.208795	0.206986
214.216	0.0200143	0.0433293	0.0722902	0.102082	0.194085	0.203978	0.206658	0.207293	0.20549
214.262	0.0185669	0.0412336	0.0698281	0.0994505	0.191346	0.201263	0.20397	0.204632	0.202904
214.307	0.0178765	0.0401897	0.0684836	0.0978372	0.188802	0.19859	0.201258	0.201906	0.200194
214.353	0.018165	0.0405766	0.0687324	0.0977547	0.186791	0.196221	0.198739	0.199308	0.1975
214.399	0.0185501	0.0413774	0.0698296	0.0989396	0.186878	0.195915	0.198231	0.19867	0.196636
214.445	0.0173224	0.0394527	0.0674908	0.0964121	0.184352	0.193457	0.195822	0.196301	0.194362
214.491	0.016069	0.0374289	0.0650475	0.0938551	0.182334	0.191583	0.19402	0.194547	0.192702
214.537	0.0155801	0.0364228	0.0636514	0.0922544	0.180777	0.190088	0.19256	0.193111	0.191319
214.582	0.0152714	0.0356937	0.0625047	0.0907781	0.178689	0.187976	0.190454	0.191018	0.189274
214.628	0.0134226	0.032769	0.058789	0.0865728	0.174352	0.183894	0.186545	0.187242	0.185791
214.674	0.0114553	0.0293897	0.0542558	0.0812639	0.168705	0.178621	0.181528	0.182418	0.181387
214.72	0.00997302	0.0267703	0.05065	0.0769635	0.164053	0.174293	0.17742	0.178476	0.177803
214.766	0.00891343	0.0248601	0.0480019	0.0738236	0.161018	0.171591	0.174921	0.176123	0.175745
214.812	0.00867791	0.0245388	0.0476409	0.0734768	0.161037	0.171688	0.175051	0.176269	0.175915
214.858	0.0088801	0.0250294	0.048325	0.0742226	0.161436	0.171963	0.17526	0.176435	0.176002
214.904	0.00910719	0.025492	0.0488831	0.0747196	0.161143	0.171509	0.174736	0.175873	0.175388
214.95	0.00872859	0.0247737	0.0478358	0.0734058	0.159437	0.169845	0.173114	0.174287	0.173889
214.997	0.00829661	0.0241043	0.0470963	0.0727261	0.159228	0.169683	0.17296	0.174132	0.17372
215.043	0.00797065	0.0236338	0.0465958	0.0722704	0.158995	0.16944	0.1727	0.173856	0.173405
215.089	0.00821422	0.0242691	0.0476317	0.0735896	0.160188	0.170389	0.173498	0.174545	0.173874
215.135	0.00860174	0.0252779	0.0492824	0.0757034	0.16227	0.172151	0.175058	0.17596	0.174991
215.181	0.00865865	0.0256217	0.0499817	0.0766797	0.163264	0.172963	0.175755	0.176574	0.175436
215.227	0.00842797	0.0253123	0.049648	0.0763312	0.162763	0.172425	0.175202	0.176014	0.17487
215.274	0.00827562	0.0247612	0.0485512	0.0747076	0.160177	0.169918	0.172785	0.173675	0.172726
215.32	0.00827685	0.0242109	0.0471097	0.0723539	0.155996	0.165827	0.168825	0.169837	0.169201
215.366	0.00862985	0.0243985	0.0468355	0.071562	0.154189	0.164104	0.167202	0.168304	0.167898
215.412	0.00893081	0.0246459	0.0469129	0.0715117	0.154509	0.164656	0.167894	0.169098	0.1689
215.459	0.00847447	0.0234358	0.0449746	0.0691013	0.15262	0.163258	0.166789	0.168199	0.168413
215.505	0.00790369	0.0221476	0.0431687	0.0671352	0.15231	0.163509	0.16732	0.168905	0.169409
215.551	0.00770399	0.0213096	0.041795	0.0655368	0.152125	0.163827	0.167881	0.16961	0.170337
215.598	0.00837994	0.0217911	0.0420905	0.065768	0.153034	0.164908	0.16902	0.170773	0.171493
215.644	0.00918483	0.0225497	0.0426519	0.0660784	0.152522	0.164257	0.168298	0.170001	0.170627
215.69	0.0108234	0.0241292	0.0439937	0.067063	0.151728	0.163086	0.166945	0.168535	0.168968
215.737	0.0129463	0.0262736	0.0460345	0.0688649	0.151702	0.16257	0.166179	0.16761	0.167762
215.783	0.014976	0.0285409	0.0482721	0.0708359	0.151498	0.16184	0.165195	0.166469	0.166361
215.83	0.0180959	0.0321167	0.0518315	0.0739873	0.151518	0.161146	0.164161	0.165226	0.164772
215.876	0.0221495	0.0369046	0.0566037	0.0782	0.15181	0.160598	0.163217	0.16404	0.163188
215.923	0.0284535	0.0440083	0.0635583	0.084361	0.153105	0.160894	0.163041	0.163576	0.162239
215.969	0.036549	0.0531219	0.0725022	0.0924198	0.155893	0.162564	0.164168	0.164359	0.162426
216.016	0.0472458	0.0646541	0.0835892	0.10237	0.159829	0.165246	0.16624	0.166047	0.163438
216.062	0.0597038	0.0769316	0.0946474	0.111805	0.162799	0.167052	0.167502	0.166975	0.163807
216.109	0.0738051	0.0889448	0.104217	0.119134	0.163984	0.167404	0.167497	0.166765	0.163283
216.155	0.0893595	0.100449	0.112135	0.12432	0.163748	0.166688	0.166608	0.165788	0.162199
216.202	0.103258	0.109228	0.116986	0.126505	0.162043	0.164894	0.164834	0.164051	0.160575
216.248	0.113808	0.113941	0.117716	0.124714	0.157322	0.160373	0.160502	0.159875	0.156756
216.295	0.119023	0.11375	0.114343	0.119545	0.150884	0.154381	0.154829	0.154447	0.151863
216.342	0.115053	0.107076	0.106796	0.111942	0.145327	0.149514	0.150355	0.150246	0.148212
216.388	0.102754	0.0954076	0.0967142	0.103509	0.141712	0.146664	0.147876	0.148005	0.146402
216.435	0.0897145	0.0841154	0.0875901	0.0963566	0.139826	0.145549	0.147119	0.147469	0.146249
216.482	0.0807923	0.075688	0.0800181	0.089761	0.13724	0.143801	0.145788	0.146406	0.145662
216.529	0.0763562	0.0711231	0.0755165	0.0855258	0.135429	0.142685	0.145036	0.145892	0.145581
216.575	0.0747905	0.0699624	0.0745185	0.0846457	0.135284	0.142776	0.145256	0.146198	0.146044
216.622	0.0807039	0.0756697	0.0799921	0.0898745	0.139215	0.146356	0.148643	0.149452	0.149034
216.669	0.0979464	0.0898785	0.0918719	0.100012	0.145109	0.151571	0.153516	0.154099	0.153252
216.716	0.122425	0.109479	0.107427	0.112464	0.150839	0.15651	0.158099	0.158462	0.15722
216.763	0.13965	0.124375	0.119599	0.122271	0.155614	0.160831	0.162236	0.162489	0.161055
216.81	0.140191	0.127589	0.123688	0.126555	0.160068	0.165373	0.166809	0.167071	0.165613
216.856	0.130999	0.123502	0.122606	0.127283	0.163843	0.169421	0.17095	0.171253	0.169816
216.903	0.123324	0.120638	0.122815	0.129389	0.168351	0.173885	0.175334	0.175561	0.173933
216.95	0.119817	0.120296	0.124417	0.132065	0.171893	0.177345	0.178735	0.178917	0.177188
216.997	0.112642	0.115415	0.121215	0.12992	0.17141	0.177129	0.178675	0.178969	0.17747
217.044	0.100271	0.105125	0.112567	0.122387	0.166283	0.172577	0.174472	0.175021	0.174059
217.091	0.0903711	0.0968018	0.105204	0.115527	0.160449	0.167199	0.169407	0.170196	0.169765
217.138	0.0852945	0.0932383	0.102399	0.11297	0.157636	0.164486	0.166805	0.167694	0.167515
217.185	0.0803851	0.090337	0.100795	0.112093	0.157363	0.164242	0.166591	0.167508	0.167402
217.232	0.0737986	0.0860061	0.0984515	0.111265	0.159419	0.166516	0.168931	0.169875	0.169776
217.279	0.0656695	0.0798056	0.0943619	0.109051	0.161745	0.169296	0.17187	0.172886	0.17285
217.326	0.0579231	0.0730766	0.0889806	0.105041	0.162033	0.170231	0.173088	0.17427	0.174492
217.374	0.0507135	0.0665064	0.0831694	0.100009	0.159894	0.168678	0.171833	0.173209	0.173788
217.421	0.043926	0.0601445	0.0773578	0.0948071	0.157268	0.166625	0.170076	0.171648	0.172594
217.468	0.0380869	0.0544891	0.0722866	0.0904388	0.155564	0.16545	0.169167	0.170912	0.17217
217.515	0.0326685	0.0491744	0.0675416	0.0864097	0.154484	0.16498	0.168998	0.170933	0.172526
217.562	0.0285382	0.0446994	0.063129	0.0823037	0.153018	0.164275	0.16869	0.170884	0.172943
217.609	0.0248037	0.0408512	0.059556	0.079194	0.152632	0.164555	0.169298	0.171697	0.174102
217.657	0.0216676	0.038046	0.0575176	0.078041	0.154493	0.166844	0.171752	0.174234	0.176725
217.704	0.0191742	0.0352889	0.0550431	0.0761299	0.155099	0.167858	0.172936	0.17551	0.178127
217.751	0.0162152	0.0315783	0.0511639	0.0724678	0.153287	0.166455	0.171736	0.174441	0.177293
217.799	0.0134384	0.0277946	0.0469015	0.0681515	0.150323	0.16391	0.169418	0.172277	0.17543
217.846	0.0111801	0.02474	0.0434621	0.0646446	0.147542	0.161357	0.166995	0.169946	0.173288
217.893	0.0094309	0.0222253	0.0404849	0.0614495	0.14445	0.15843	0.164181	0.167219	0.170757
217.941	0.00808294	0.0201353	0.0378461	0.0584541	0.14109	0.155189	0.161039	0.164159	0.167893
217.988	0.00693584	0.0183158	0.0355063	0.0557716	0.138064	0.152265	0.158201	0.161392	0.165296
218.035	0.00605131	0.0168191	0.0335502	0.0535528	0.135743	0.15002	0.156009	0.159242	0.163241
218.083	0.00516831	0.0152169	0.0312783	0.0507775	0.132246	0.14658	0.152634	0.155927	0.16008
218.13	0.00445166	0.0137759	0.0291356	0.0481235	0.129141	0.143603	0.149753	0.153119	0.157438
218.178	0.00385053	0.0124957	0.0272317	0.0458366	0.127185	0.141924	0.148227	0.151696	0.156207
218.225	0.00338303	0.0115636	0.0259491	0.0444409	0.126872	0.141951	0.148414	0.151979	0.156641
218.273	0.00301357	0.0108889	0.0251156	0.0436874	0.127873	0.143383	0.150036	0.153706	0.158508
218.32	0.00270258	0.0102885	0.0243785	0.0430676	0.129327	0.145351	0.15223	0.156027	0.160996
218.368	0.00240008	0.009584	0.0232545	0.0416696	0.12862	0.145056	0.152156	0.156096	0.161317
218.415	0.00214391	0.00888987	0.022002	0.0399177	0.12649	0.143187	0.15046	0.154527	0.160004
218.463	0.00189534	0.0081127	0.0204615	0.0376029	0.122832	0.139715	0.147157	0.151362	0.157151
218.51	0.00166731	0.00739471	0.0190029	0.0353563	0.119003	0.136032	0.143629	0.147966	0.154068
218.558	0.00151706	0.00690635	0.0179722	0.0337104	0.115844	0.132913	0.140598	0.145019	0.151338
218.606	0.00143261	0.00663278	0.0173946	0.0327923	0.114263	0.131433	0.139208	0.143703	0.150185
218.653	0.00139957	0.00653778	0.0171898	0.0324568	0.113723	0.130963	0.13879	0.143323	0.149885
218.701	0.00138927	0.00652262	0.0171643	0.0324195	0.113771	0.131058	0.138906	0.143452	0.150029
218.749	0.00140669	0.00662147	0.0173909	0.0327695	0.114153	0.131323	0.139093	0.14358	0.150034
218.797	0.00148414	0.00692995	0.01804	0.0337375	0.115207	0.132113	0.139712	0.144074	0.150274
218.844	0.00155356	0.00721622	0.0186379	0.0346076	0.115873	0.132456	0.139857	0.144082	0.15001
218.892	0.00157579	0.00729657	0.0187563	0.034678	0.114829	0.131059	0.138285	0.142399	0.148145
218.94	0.00157063	0.00725815	0.0185951	0.0342801	0.112805	0.128679	0.135748	0.139775	0.145405
218.988	0.00160421	0.00735504	0.0186956	0.0342482	0.111082	0.126491	0.133338	0.137233	0.142662
219.036	0.00164635	0.00746171	0.0187865	0.0341695	0.109191	0.124145	0.130785	0.13456	0.139817
219.083	0.00164369	0.00739946	0.0185389	0.0336161	0.107027	0.121697	0.128224	0.131941	0.137138
219.131	0.00159173	0.00716028	0.0179528	0.0325991	0.104479	0.118973	0.125451	0.129155	0.134377
219.179	0.00151229	0.00681532	0.0171381	0.0312214	0.101288	0.115629	0.122084	0.125798	0.1311
219.227	0.00145801	0.00655926	0.0165211	0.0301785	0.0989963	0.113264	0.119722	0.123455	0.128837
219.275	0.00139201	0.00627942	0.0158915	0.0291652	0.0970095	0.111243	0.117715	0.121471	0.126929
219.323	0.00135961	0.00613266	0.0155729	0.0286906	0.0964938	0.110826	0.117359	0.121158	0.126699
219.371	0.00136977	0.00614988	0.0156078	0.0287664	0.0968551	0.111231	0.117776	0.121579	0.127114
219.419	0.00135533	0.00608587	0.0154686	0.0285453	0.0962587	0.110537	0.117033	0.120805	0.126289
219.467	0.00126219	0.00579509	0.0149429	0.027823	0.0951164	0.109338	0.115811	0.119572	0.125016
219.515	0.00114842	0.00545427	0.0143559	0.0270636	0.0943043	0.108573	0.115073	0.118855	0.124288
219.563	0.00107538	0.00524692	0.0140209	0.0266616	0.0940552	0.108385	0.114917	0.118718	0.124109
219.611	0.00104851	0.00521343	0.0140632	0.0268663	0.0951718	0.109659	0.116253	0.120087	0.125404
219.659	0.00106914	0.00539262	0.0146263	0.0279762	0.098447	0.113177	0.119835	0.123684	0.128799
219.707	0.00112506	0.00573797	0.015601	0.0297937	0.103148	0.118083	0.124753	0.128568	0.133344
219.756	0.0011687	0.005994	0.0163175	0.0311323	0.106692	0.121812	0.128509	0.132313	0.136722
219.804	0.00114964	0.00590873	0.0161374	0.0308803	0.106672	0.121946	0.128733	0.132602	0.13682
219.852	0.00110362	0.0056815	0.015601	0.0300312	0.105818	0.121431	0.128443	0.132478	0.136548
219.9	0.00106133	0.00545662	0.0150433	0.0291157	0.10487	0.120928	0.128244	0.132508	0.13649
219.948	0.00104666	0.00534188	0.0147261	0.0285799	0.10467	0.121219	0.128865	0.133376	0.137002
219.997	0.00108431	0.00545838	0.0149507	0.0289401	0.106279	0.123371	0.131359	0.136123	0.139042
220.045	0.00116766	0.00576481	0.0156053	0.0299997	0.109487	0.127324	0.135774	0.140878	0.142685
220.093	0.00128319	0.00619531	0.0165553	0.0315836	0.114324	0.133135	0.142152	0.147658	0.147818
220.142	0.00141478	0.00665486	0.0175344	0.0331973	0.119375	0.139164	0.148711	0.15457	0.152672
220.19	0.00153819	0.00705191	0.018348	0.0345239	0.12355	0.144059	0.153951	0.160016	0.155689
220.238	0.0016815	0.0074962	0.0192555	0.0360041	0.127705	0.148659	0.158699	0.164818	0.157757
220.287	0.00180754	0.00791413	0.0201601	0.0375321	0.131724	0.152872	0.162891	0.168936	0.159086
220.335	0.00190684	0.00826617	0.0209809	0.0389804	0.135365	0.15651	0.166389	0.172279	0.159666
220.383	0.00197838	0.00858537	0.0218348	0.040588	0.139591	0.16074	0.170471	0.176198	0.160957
220.432	0.00209053	0.00904449	0.0229675	0.0425847	0.144033	0.165085	0.174627	0.180171	0.162631
220.48	0.00224296	0.00961322	0.0242075	0.0445436	0.146986	0.167653	0.176897	0.182206	0.162894
220.529	0.00249087	0.0104076	0.0256971	0.0465898	0.148373	0.168313	0.177117	0.182116	0.161729
220.577	0.00285983	0.0114985	0.0276012	0.0490431	0.149454	0.168511	0.176814	0.181472	0.160449
220.626	0.00334579	0.0127596	0.0295633	0.0513035	0.149314	0.167437	0.175254	0.179598	0.158482
220.674	0.00391175	0.0140418	0.0312836	0.0529492	0.147634	0.164903	0.172331	0.176449	0.155734
220.723	0.00450435	0.0153038	0.0328873	0.0543982	0.146085	0.162701	0.169853	0.173822	0.154087
220.772	0.00491012	0.0159284	0.0333129	0.0542634	0.143255	0.15957	0.166644	0.170593	0.152872
220.82	0.00513854	0.0159822	0.0326914	0.0526833	0.138556	0.154666	0.161727	0.165705	0.150574
220.869	0.00513458	0.0155113	0.0313181	0.050251	0.133221	0.149189	0.156262	0.160282	0.147897
220.918	0.00477826	0.0143489	0.0290908	0.0470093	0.127914	0.143884	0.151025	0.155118	0.145693
220.966	0.00429987	0.0130617	0.0268778	0.0439891	0.123284	0.139219	0.146396	0.150536	0.143704
221.015	0.00391737	0.0120094	0.0249944	0.041304	0.118599	0.134443	0.141645	0.145833	0.141008
221.064	0.00365302	0.0111886	0.0233526	0.0387509	0.113332	0.12902	0.136242	0.140487	0.137138
221.112	0.00344463	0.010517	0.0219385	0.0364715	0.108471	0.124055	0.131327	0.135651	0.13318
221.161	0.00350489	0.0105303	0.0216948	0.0358126	0.106329	0.121868	0.129182	0.133562	0.131232
221.21	0.00400208	0.0116351	0.0232965	0.0376697	0.107804	0.123139	0.130342	0.134645	0.131361
221.259	0.00482338	0.0136	0.0263819	0.0415492	0.112016	0.126992	0.133953	0.138074	0.132971
221.308	0.00550904	0.0154152	0.0294132	0.0454977	0.116264	0.130761	0.137413	0.141309	0.133989
221.356	0.00570099	0.0162493	0.0311688	0.0481245	0.12	0.134203	0.14063	0.144349	0.135186
221.405	0.00550973	0.0162402	0.0317462	0.0494761	0.123432	0.13762	0.143951	0.147572	0.137079
221.454	0.00528623	0.0160703	0.0320054	0.0504153	0.126967	0.141385	0.147752	0.151361	0.139619
221.503	0.005035	0.0156005	0.0315087	0.0501369	0.12863	0.143422	0.149939	0.153625	0.140786
221.552	0.0046299	0.0145863	0.0298925	0.0481217	0.126818	0.141898	0.148589	0.152398	0.139116
221.601	0.00412304	0.0132802	0.0277031	0.0452022	0.122978	0.138289	0.145175	0.149147	0.135833
221.65	0.00367801	0.0120973	0.0256193	0.0422726	0.118405	0.133857	0.140913	0.145039	0.131801
221.699	0.00338348	0.0113437	0.0243115	0.0404352	0.115409	0.130893	0.138023	0.142221	0.128888
221.748	0.00316578	0.0108631	0.0235943	0.0395653	0.114731	0.130395	0.137631	0.141902	0.128223
221.797	0.0029413	0.0103434	0.0228374	0.0387288	0.114868	0.13089	0.138309	0.142696	0.128742
221.846	0.00261848	0.00949684	0.021462	0.0370233	0.113832	0.130255	0.13789	0.142421	0.128785
221.895	0.00233044	0.00873113	0.0201989	0.0354255	0.112507	0.129185	0.136962	0.141587	0.128284
221.944	0.00207808	0.00805786	0.0190637	0.0339378	0.110927	0.127807	0.135715	0.140436	0.127467
221.994	0.00183411	0.00740517	0.0179569	0.0324645	0.109083	0.1261	0.134114	0.13892	0.126481
222.043	0.00158466	0.00666396	0.0165872	0.0305106	0.106232	0.123434	0.13161	0.13655	0.124922
222.092	0.00138895	0.00607424	0.0155084	0.0290011	0.104293	0.121716	0.130057	0.135126	0.124124
222.141	0.00124182	0.00564511	0.014776	0.0280722	0.103879	0.12164	0.13018	0.135386	0.124613
222.19	0.00111348	0.00529019	0.0142262	0.0274709	0.104319	0.12247	0.131221	0.136567	0.125607
222.24	0.000993348	0.00496692	0.0137492	0.0269904	0.104901	0.123386	0.132308	0.137767	0.126465
222.289	0.000893008	0.0046439	0.0131601	0.0261982	0.10422	0.122906	0.131955	0.137505	0.126624
222.338	0.000790132	0.00424187	0.0122591	0.0247194	0.101065	0.119686	0.128768	0.134366	0.12482
222.387	0.000700685	0.00386162	0.0113591	0.0231945	0.0978148	0.116459	0.125638	0.131336	0.122862
222.437	0.000640675	0.0036169	0.0108063	0.0223054	0.0964795	0.115338	0.124679	0.130503	0.12252
222.486	0.000571305	0.00333215	0.0101649	0.0212864	0.0951693	0.114342	0.1239	0.129887	0.122654
222.536	0.00052026	0.0030929	0.00956655	0.0202401	0.0928549	0.112042	0.121668	0.127723	0.121261
222.585	0.000469914	0.00285178	0.00893467	0.0190699	0.0894019	0.108302	0.117849	0.123884	0.118155
222.634	0.000417766	0.00260421	0.00829233	0.0178942	0.0861567	0.104866	0.11439	0.120446	0.115308
222.684	0.000375197	0.00240147	0.00777747	0.0169861	0.0842327	0.103028	0.112664	0.11882	0.114034
222.733	0.000346968	0.00227341	0.00746642	0.0164615	0.0833748	0.102296	0.112031	0.118265	0.113623
222.783	0.000330453	0.00220604	0.00732427	0.0162636	0.0835608	0.102703	0.112565	0.118887	0.114108
222.832	0.00032864	0.00221422	0.00738023	0.0164254	0.0847686	0.104239	0.114272	0.120704	0.115677
222.882	0.000321714	0.00218968	0.00732581	0.0163391	0.0848879	0.104547	0.114706	0.121232	0.116408
222.931	0.000321355	0.00218479	0.00728628	0.0162158	0.0843102	0.103983	0.114187	0.120761	0.116576
222.981	0.000325479	0.0022062	0.00732163	0.0162337	0.0841124	0.103824	0.114081	0.120704	0.117119
223.03	0.000337816	0.00227383	0.0074922	0.0165252	0.085029	0.104986	0.115398	0.122135	0.118615
223.08	0.000353462	0.00236547	0.00773676	0.0169624	0.0864055	0.106668	0.117266	0.124138	0.120683
223.13	0.000359946	0.00240028	0.00781376	0.0170711	0.0868298	0.107391	0.118216	0.125271	0.121967
223.179	0.000351079	0.00234502	0.00764814	0.0167478	0.086428	0.107406	0.118571	0.12591	0.122282
223.229	0.000336691	0.0022603	0.00741284	0.0163209	0.0862025	0.107839	0.11952	0.127282	0.122814
223.279	0.000326017	0.00219606	0.00723247	0.0159963	0.0865012	0.109019	0.121365	0.129664	0.123565
223.329	0.000320433	0.00215327	0.007095	0.0157337	0.0871299	0.110651	0.123717	0.132578	0.12441
223.378	0.000314804	0.0021111	0.00696813	0.0155164	0.0882081	0.112731	0.126443	0.135774	0.125298
223.428	0.000312103	0.0020886	0.00691107	0.0154644	0.0899409	0.115381	0.129615	0.139292	0.125934
223.478	0.000316279	0.00210903	0.00699131	0.015705	0.092477	0.118681	0.133279	0.143165	0.126548
223.528	0.000326133	0.00216811	0.00719426	0.0161913	0.0952722	0.121942	0.13669	0.146622	0.127004
223.578	0.000345303	0.00228081	0.0075377	0.0169026	0.0976574	0.124357	0.138995	0.148795	0.126523
223.627	0.000377464	0.00246959	0.00808812	0.0179717	0.100206	0.126647	0.141006	0.150558	0.126019
223.677	0.000417274	0.00271078	0.00878945	0.0193094	0.102986	0.129009	0.142995	0.152239	0.125772
223.727	0.00045983	0.00295835	0.00948333	0.0205812	0.104888	0.130233	0.143714	0.152564	0.124664
223.777	0.000505669	0.00321282	0.0101669	0.0217885	0.10639	0.131042	0.144026	0.152497	0.1234
223.827	0.000561229	0.00350311	0.0109041	0.0230267	0.107474	0.131322	0.143763	0.15183	0.121988
223.877	0.00062354	0.00380636	0.0116122	0.0241085	0.107361	0.13021	0.142041	0.149678	0.120302
223.927	0.000683132	0.00407046	0.0121607	0.0248259	0.106071	0.127932	0.139215	0.146486	0.118831
223.977	0.000714838	0.00417493	0.0122759	0.0247669	0.103352	0.124404	0.135286	0.14231	0.117377
224.027	0.00070052	0.0040357	0.0117631	0.0236125	0.0983054	0.118527	0.129036	0.135846	0.114284
224.077	0.000662268	0.00377947	0.0109677	0.0219878	0.0921932	0.111478	0.121562	0.128125	0.109827
224.127	0.000609124	0.00345392	0.0100126	0.020114	0.0858919	0.104374	0.114123	0.120505	0.105482
224.177	0.000537309	0.00304643	0.00887809	0.0179739	0.0794934	0.0973426	0.106859	0.113134	0.101525
224.227	0.00047118	0.00267808	0.00786012	0.0160574	0.0737766	0.0910799	0.100404	0.106595	0.0978327
224.278	0.000421092	0.00239826	0.00707027	0.0145299	0.0687872	0.0855476	0.0946764	0.10078	0.0939288
224.328	0.000382239	0.00218786	0.00647496	0.0133576	0.0645646	0.0807781	0.0896979	0.0957026	0.0899246
224.378	0.000368721	0.00211651	0.00625685	0.0128765	0.0619586	0.0776014	0.0862506	0.0920955	0.0862972
224.428	0.000413766	0.00231997	0.0067216	0.0135928	0.0622777	0.0774498	0.0858069	0.0914442	0.0845762
224.478	0.000465004	0.00259299	0.00743425	0.0148443	0.0645825	0.0794986	0.0876323	0.0930869	0.0842639
224.529	0.000514424	0.00287712	0.00821802	0.0162841	0.0678556	0.0826969	0.0906948	0.0960207	0.0849535
224.579	0.000536299	0.00304208	0.00874807	0.0173614	0.0710784	0.0860593	0.0940399	0.0993147	0.0864418
224.629	0.000538268	0.00311143	0.00905644	0.0180966	0.0741706	0.0895329	0.0976476	0.102979	0.0888351
224.68	0.000536007	0.0031536	0.00929786	0.018739	0.0776191	0.0936027	0.101991	0.107477	0.0921577
224.73	0.00053586	0.00320257	0.00955702	0.0194232	0.0813112	0.0979428	0.10661	0.112249	0.0955229
224.78	0.000521106	0.00316021	0.00955075	0.0195989	0.0835489	0.100714	0.109621	0.115396	0.0978693
224.831	0.000485129	0.00299506	0.0092025	0.0191371	0.0841171	0.101743	0.11089	0.116817	0.0993164
224.881	0.00045598	0.00286007	0.00891822	0.0187658	0.0847675	0.102854	0.112245	0.118329	0.10072
224.932	0.000441344	0.00280178	0.0088309	0.018732	0.0858687	0.104257	0.113775	0.119924	0.101758
224.982	0.00043682	0.00280251	0.00891228	0.0190205	0.0877999	0.106478	0.116083	0.122255	0.103073
225.033	0.000435366	0.00280308	0.00895992	0.0192029	0.0892167	0.10814	0.117824	0.124024	0.103858
225.083	0.000421691	0.0026952	0.00862597	0.0185605	0.0877564	0.106716	0.116454	0.1227	0.103004
225.134	0.00040944	0.00257379	0.00820728	0.0176881	0.0851125	0.103941	0.113672	0.11994	0.101237
225.184	0.000401881	0.00247711	0.00784773	0.0169003	0.0822827	0.100845	0.110497	0.116741	0.0986476
225.235	0.000410937	0.00245909	0.0076841	0.0164524	0.0802065	0.0985297	0.108111	0.114332	0.0965769
225.285	0.00043096	0.00248439	0.00761441	0.0161542	0.0785069	0.0966604	0.106214	0.112444	0.0951599
225.336	0.000463534	0.00256141	0.00766569	0.016065	0.0773109	0.0952876	0.104789	0.111005	0.0944068
225.387	0.000513422	0.00271934	0.00792438	0.0163564	0.0772203	0.0950929	0.104551	0.110746	0.0946291
225.437	0.000577502	0.00294498	0.00836377	0.0169978	0.0785368	0.0965643	0.106103	0.112348	0.0961928
225.488	0.000644611	0.00318177	0.00882537	0.0176734	0.0799776	0.0981959	0.107836	0.114149	0.0977282
225.539	0.000701416	0.00338621	0.00922797	0.0182631	0.081243	0.0996476	0.109389	0.115769	0.099667
225.59	0.000712818	0.0033949	0.00916148	0.0180363	0.0804025	0.0988757	0.108703	0.11516	0.100115
225.64	0.000679822	0.00323056	0.00872411	0.0172338	0.0786164	0.0972031	0.107159	0.113727	0.0995066
225.691	0.000606031	0.00290244	0.00792808	0.0158589	0.0755029	0.0940476	0.104054	0.110686	0.0970485
225.742	0.000518746	0.00251911	0.00699783	0.0142331	0.0712941	0.0895583	0.0994976	0.106122	0.0935815
225.793	0.000437696	0.00217246	0.00617243	0.0128028	0.0674157	0.0853103	0.095113	0.101674	0.0901208
225.844	0.00037002	0.0018885	0.00550874	0.0116701	0.0644167	0.0820115	0.0916938	0.0981925	0.0875718
225.894	0.000316681	0.00166623	0.00498964	0.0107842	0.0622011	0.0796563	0.0893064	0.0958017	0.0859737
225.945	0.000276226	0.00150055	0.00460668	0.0101367	0.0608091	0.078309	0.0880311	0.0945947	0.0853651
225.996	0.00024413	0.00136604	0.00428786	0.0095858	0.0595217	0.0770142	0.0867695	0.0933709	0.0845344
226.047	0.000217444	0.00124796	0.00399491	0.00906352	0.0582151	0.0756692	0.0854357	0.0920577	0.083225
226.098	0.000194481	0.00114107	0.00372261	0.00857654	0.0571878	0.0747169	0.0845615	0.0912506	0.0822069
226.149	0.000176783	0.00106028	0.00351736	0.00820305	0.0562124	0.0737316	0.0836048	0.0903278	0.0818379
226.2	0.000163115	0.000999469	0.00335888	0.00789491	0.0550142	0.0723699	0.0821838	0.0888813	0.0815999
226.251	0.000152114	0.000941835	0.00318322	0.00751784	0.0534328	0.0706009	0.0803594	0.0870408	0.0805486
226.302	0.000145062	0.000907993	0.00307998	0.00728739	0.0523233	0.0693449	0.0790617	0.085733	0.0796483
226.353	0.000140855	0.000891694	0.00302906	0.00715536	0.0512569	0.0680137	0.0776122	0.0842187	0.0788307
226.404	0.000139235	0.000891333	0.00302563	0.00711573	0.050442	0.0669498	0.0764364	0.0829823	0.0784468
226.456	0.000139183	0.000901581	0.0030597	0.0071612	0.0499165	0.0661603	0.0755083	0.0819673	0.0781522
226.507	0.000140952	0.000921467	0.00312002	0.00725438	0.0494329	0.0653634	0.0745372	0.080882	0.077697
226.558	0.000144264	0.000949817	0.00320715	0.00740926	0.0494021	0.0651711	0.0742561	0.0805438	0.0777452
226.609	0.000148093	0.000980155	0.00330192	0.00758912	0.0497245	0.0654762	0.0745556	0.0808438	0.0785268
226.66	0.000151443	0.00100779	0.00339225	0.00776976	0.0502003	0.065995	0.0751023	0.081413	0.0797901
226.712	0.000152185	0.00102015	0.0034439	0.0078934	0.0509207	0.0669483	0.0761999	0.0826157	0.0815367
226.763	0.000151734	0.00102933	0.00349849	0.00804917	0.0521968	0.0686557	0.0781571	0.0847458	0.0837774
226.814	0.000126521	0.000936965	0.00332375	0.00782404	0.0523405	0.0690056	0.078629	0.0853027	0.0846822
226.866	0.000126321	0.000944386	0.00335684	0.0078904	0.0521926	0.068692	0.0782184	0.0848269	0.084929
226.917	0.000125907	0.000948057	0.00337063	0.00790193	0.0516174	0.0678393	0.0772152	0.0837271	0.0846312
226.968	0.000125666	0.000951712	0.00338563	0.00792413	0.0512785	0.067318	0.076598	0.0830505	0.0844687
227.02	0.00012446	0.00094269	0.00334806	0.00782126	0.0503169	0.0660338	0.0751421	0.0814849	0.0831259
227.071	0.00011986	0.000909424	0.00323691	0.00757782	0.0490559	0.0644844	0.0734554	0.0797183	0.0814959
227.122	0.000110384	0.000845876	0.00304133	0.00718218	0.0475255	0.0627023	0.0715648	0.0777704	0.0799401
227.174	9.9538e-05	0.00077399	0.00282353	0.00674865	0.0459145	0.0608067	0.0695309	0.0756528	0.0783173
227.225	9.02021e-05	0.000713161	0.00264075	0.00638614	0.0445292	0.0591359	0.0677059	0.0737258	0.0768726
227.277	8.24964e-05	0.000661983	0.00248267	0.00606472	0.0432816	0.0576637	0.0661239	0.0720766	0.07559
227.328	7.58644e-05	0.00061812	0.00234573	0.00578223	0.042172	0.0563791	0.0647645	0.0706776	0.0744608
227.38	7.25479e-05	0.000593065	0.00226391	0.00561101	0.041561	0.0557137	0.0640897	0.0700066	0.0740729
227.432	6.92799e-05	0.000572297	0.00219565	0.00545527	0.0406079	0.0545145	0.062768	0.0686103	0.072858
227.483	6.75103e-05	0.000562306	0.00216058	0.00536202	0.0396867	0.0532748	0.0613573	0.0670895	0.0714959
227.535	6.715e-05	0.000563041	0.00216231	0.00534922	0.0390797	0.0523758	0.0602892	0.0659065	0.0704013
227.586	6.82107e-05	0.0005757	0.00220844	0.00543983	0.0389871	0.0520959	0.0598918	0.0654264	0.0698372
227.638	7.02014e-05	0.000596	0.00228257	0.00559517	0.0392627	0.052297	0.0600434	0.0655438	0.0698249
227.69	7.15704e-05	0.000613644	0.00235541	0.0057639	0.0397773	0.0527855	0.0604957	0.0659638	0.0703403
227.741	7.36099e-05	0.000633027	0.00242739	0.00592264	0.0402158	0.0531771	0.0608365	0.0662607	0.0708685
227.793	7.47515e-05	0.00064362	0.00246666	0.00600905	0.0403776	0.0532441	0.060827	0.0661898	0.0710789
227.845	7.51239e-05	0.000644562	0.00246483	0.00599392	0.040003	0.0526721	0.0601315	0.065406	0.0704395
227.897	7.58406e-05	0.000646154	0.00246192	0.0059735	0.039634	0.0521225	0.0594677	0.0646591	0.0698167
227.949	7.50467e-05	0.000635109	0.00241136	0.00584093	0.038739	0.0509757	0.0581829	0.063282	0.0685438
228	7.88747e-05	0.000652302	0.0024402	0.00585378	0.0381597	0.0501394	0.0571993	0.0621977	0.0675895
228.052	8.15501e-05	0.000662256	0.00244942	0.00583309	0.0375774	0.0493439	0.0562868	0.0612074	0.0667069
228.104	8.41266e-05	0.000670983	0.0024567	0.00581567	0.0371414	0.0487413	0.0555861	0.0604376	0.066069
228.156	8.59972e-05	0.000673827	0.00244689	0.00576974	0.0367205	0.0481814	0.0549421	0.0597329	0.0655389
228.208	8.80453e-05	0.000675875	0.00242955	0.00569716	0.0359805	0.0471902	0.0538065	0.0584975	0.0643146
228.26	9.14919e-05	0.000687091	0.00244168	0.00568682	0.0355091	0.0465273	0.0530325	0.0576466	0.0634163
228.312	9.59307e-05	0.000703872	0.00247075	0.00571282	0.0352341	0.0461089	0.0525259	0.057076	0.0628106
228.364	0.000101191	0.000722783	0.00249957	0.00572785	0.034776	0.0454257	0.0517022	0.0561492	0.0618777
228.416	0.0001045	0.000727393	0.0024835	0.00565178	0.0340053	0.0444071	0.0505438	0.0548952	0.0605688
228.468	0.000106292	0.000721842	0.00243732	0.00551913	0.033176	0.0433903	0.0494339	0.0537271	0.0594303
228.52	0.000107963	0.000720811	0.00241502	0.00544793	0.0326536	0.0427359	0.0487126	0.0529635	0.0586642
228.572	0.000107717	0.000715722	0.00239474	0.00539931	0.0323078	0.0422757	0.0481867	0.0523922	0.057987
228.624	0.000104511	0.000700551	0.00235639	0.0053272	0.0319021	0.041731	0.0475616	0.0517124	0.0571475
228.676	9.97851e-05	0.000682477	0.00232069	0.00527618	0.0316932	0.0414108	0.0471649	0.0512578	0.0566765
228.728	9.42579e-05	0.000662527	0.0022868	0.00524299	0.0317668	0.0414675	0.0471919	0.0512546	0.0567537
228.781	8.87792e-05	0.000642599	0.00225531	0.0052235	0.032098	0.0418832	0.0476325	0.0516999	0.0573829
228.833	8.36792e-05	0.000622176	0.00221808	0.00518931	0.0324416	0.0423549	0.0481603	0.0522568	0.05817
228.885	7.89898e-05	0.000599606	0.00216311	0.00510093	0.0324301	0.0424086	0.048246	0.0523605	0.0584608
228.937	7.50687e-05	0.000577917	0.00210163	0.00498549	0.0322558	0.0423048	0.0481933	0.0523464	0.0585812
228.99	7.03651e-05	0.00054939	0.00201787	0.00482543	0.0319591	0.0420745	0.0480141	0.0522066	0.0585653
229.042	7.46622e-05	0.000575415	0.00208919	0.00495624	0.032338	0.0424857	0.0484302	0.0526192	0.059068
229.094	7.59766e-05	0.00058391	0.00211183	0.00499459	0.0323404	0.0424308	0.0483323	0.0524865	0.0589745
229.147	8.05825e-05	0.000614966	0.00220367	0.0051683	0.0326485	0.0426455	0.0484674	0.0525549	0.0590227
229.199	8.75898e-05	0.000662146	0.00234596	0.00544649	0.0333819	0.0433568	0.0491308	0.0531693	0.0596282
229.251	9.53322e-05	0.000713478	0.00249802	0.0057371	0.0340544	0.0439872	0.049709	0.0536994	0.0601157
229.304	0.000100917	0.000750777	0.0026088	0.00594832	0.034515	0.0444094	0.0500924	0.0540496	0.0603987
229.356	0.000102407	0.00076148	0.00264168	0.00601148	0.0345923	0.0444256	0.0500616	0.0539812	0.0602771
229.409	0.000101601	0.000758765	0.00264201	0.00602922	0.0348434	0.0447321	0.0503865	0.0543117	0.0606877
229.461	0.000100618	0.00075489	0.00264185	0.00605685	0.0354337	0.0455465	0.0513218	0.0553251	0.061934
